# Supplementary material for: Integration of infectious diseases in climate governance in the Horn of Africa: A document review of climate strategies, policies, and action plans across four countries
Source: J Clim Chang Health. 2026 May 15;29:100688. doi: 10.1016/j.joclim.2026.100688 (PMC13199805; doi:10.1016/j.joclim.2026.100688)
Supplement: Supplementary file 1 [file mmc1.xlsx]

## Sheet: Source_duplicates_eligibility
									Climate policy databases											Targeted websites										Citation chaining (reference lists of policy documents)	Literature search & citation chaining (reference lists of published literature)
Document ID	Document name	Eligibility	Exclusion reason	URL	Document exported	Country	Geographic scope	Duplicate number (total number of sources minus 1)	Climate Policy Database - https://climatepolicydatabase.org	Climate Policy Database_Search filters	Climate Change Laws of the World - https://climate-laws.org	Climate Change Laws of the World_Search filters	IEA Policies Database - https://www.iea.org/policies	IEA Policies Database_Search filters	Climate Policy Radar - https://app.climatepolicyradar.org	Climate Policy Radar_Search filters	NCD Registry - https://unfccc.int/NDCREG	NCD status	Long-term strategies portal -https://unfccc.int/process/the-paris-agreement/long-term-strategies	FAO - https://www.fao.org/faolex/en/	FAO_Search filters	EAC - https://www.eac.int	IGAD - https://igad.int	UN agency (excluding FAO)	Specify UN agency	African Development Bank - https://www.afdb.org/en/documents/publications	National institutions - Ethiopia	National institutions - Somalia	National institutions - Kenya	Citation chaining (reference lists from identified policy documents)	PubMed	PubMed - DOI (where document referenced)	Web of Science	Web of Science - DOI (where document referenced)
67	The IGAD Climate Adaptation Strategy (2023-2030) (2023)	Inclusion		https://igad.int/wp-content/uploads/2023/12/IGAD-Climate-Adaptation-Strategy-2023-2030-.pdf	1	Djibouti, Eritrea, Ethiopia, Kenya, Somalia, South Sudan, Sudan and Uganda	Regional	0															1
1	Ethiopia's long-term low emission and climate resilient development strategy (2020-2050)	Inclusion		https://unfccc.int/sites/default/files/resource/ETHIOPIA_%20LONG%20TERM%20LOW%20EMISSION%20AND%20CLIMATE%20RESILIENT%20DEVELOPMENT%20STRATEGY.pdf	1	Ethiopia	National	4	1	Country-Ethiopia; Status-In force, Planned	1	Geographies-Ethiopia			1	Geographies-Ethiopia			1	1	Country profiles-Ethiopia
2	Updated Nationally Determined Contribution (2021)	Inclusion		https://unfccc.int/sites/default/files/NDC/2022-06/Ethiopia%27s%20updated%20NDC%20JULY%202021%20Submission_.pdf	1	Ethiopia	National	5	1	Country-Ethiopia; Status-In force, Planned	1	Geographies-Ethiopia	1	Country-Ethiopia	1	Geographies-Ethiopia	1	Active															1	doi.org/10.1080/14693062.2025.2479809
3	Ethiopia's Climate-Resilient Green Economy - Green economy strategy (2011)	Inclusion		https://cdn.climatepolicyradar.org/navigator/ETH/2011/climate-resilient-green-economy-crge-strategy_877eee58f4e51ec758d4d6d1c500348b.pdf	1	Ethiopia	National	3	1	Country-Ethiopia; Status-In force, Planned	1	Geographies-Ethiopia	1	Country-Ethiopia	1	Geographies-Ethiopia
4	The Conservation Strategy of Ethiopia Volume III - Federal Policy on the Environment (1997)	Exclusion	Not climate focussed ('atmospheric pollution and climate change' chapter section only); Not current (1997)	https://faolex.fao.org/docs/pdf/eth186139Year97.pdf	1	Ethiopia	National	1	1	Country-Ethiopia; Status-In force, Planned					1	Geographies-Ethiopia
5	Ethiopia's Third National Communication to the United Nations Framework Convention on Climate Change (UNFCCC) (2022)	Inclusion		https://cdn.climatepolicyradar.org/navigator/ETH/2024/ethiopia-national-communications-nc3_64fff3c4ae71e720c69fbccf8fec230d.pdf	1	Ethiopia	National	1			1	Geographies-Ethiopia			1	Geographies-Ethiopia
6	Intended Nationally Determined Contribution (INDC) of the Federal Democratic Republic of Ethiopia	Inclusion		https://cdn.climatepolicyradar.org/navigator/ETH/1900/ethiopia-first-ndc-archived_ba9071723736d2e26e94ccd86ec58457.pdf	1	Ethiopia	National	0			1	Geographies-Ethiopia
7	Ethiopia's Climate Resilient Green Economy - National Adaptation Plan (2019)	Inclusion		https://cdn.climatepolicyradar.org/navigator/ETH/2019/ethiopia-national-adaptation-plan-nap1_84b5dab0ce4b74bd7b42701b6f2bbc54.pdf / https://www.preventionweb.net/media/97388/download?startDownload=20250530	1	Ethiopia	National	2			1	Geographies-Ethiopia			1	Geographies-Ethiopia																	1	10.1108/IJCCSM-03-2022-0036; doi.org/10.3828/idpr.2022.11
8	Ethiopia's First Biennial Update Report (FBUR) under the UNFCCC (2024)	Inclusion		https://cdn.climatepolicyradar.org/navigator/ETH/2024/ethiopia-biennial-update-report-bur-bur-1_ee9cd4dea40c6a9eb9eb0064c58941c0.pdf	1	Ethiopia	National	2			1	Geographies-Ethiopia			1	Geographies-Ethiopia																	1	10.1108/JPPEL-06-2024-0025
9	Ethiopia's Climate Resilient Green Economy: National Adaptation Plan (NAP) Implementation Roadmap (2020)	Inclusion		https://cdn.climatepolicyradar.org/navigator/ETH/2020/national-adaptation-plan-implementation-roadmap_29a19357d414fbe33d39090668b08720.pdf	1	Ethiopia	National	1			1	Geographies-Ethiopia			1	Geographies-Ethiopia
10	Ethiopia's Climate-Resilient Green Economy - Climate Resilience Strategy: Water and Energy (2015)	Inclusion		https://cdn.climatepolicyradar.org/navigator/ETH/1900/climate-resilience-strategy-water-and-energy_c821b42e64b69b40cb07115aa5c06b87.pdf	1	Ethiopia	National	1			1	Geographies-Ethiopia			1	Geographies-Ethiopia
11	Ethiopia's Climate Resilient Transport Sector Strategy (2015)	Inclusion		https://www.mofed.gov.et/media/filer_public/15/31/153174c3-b472-4339-b3bb-fb2c48cad629/transport_cr.pdf	1	Ethiopia	National	1			1	Geographies-Ethiopia			1	Geographies-Ethiopia
12	Addis Ababa Climate Action Plan 2021-2025 (2021)	Inclusion		https://faolex.fao.org/docs/pdf/eth216552.pdf	1	Ethiopia	Sub-national	1												1	Country profiles-Ethiopia												1	doi.org/10.1016/j.cacint.2024.100162; doi.org/10.3390/urbansci6030064
13	Ethiopia’s Climate Resilient Green Economy - National Adaptation Plan	Exclusion	Same as document ID 7 (7 is updated format but same text)	https://faolex.fao.org/docs/pdf/eth187265.pdf	1	Ethiopia	National	0												1	Country profiles-Ethiopia
14	Climate Change Education Strategy of Ethiopia 2017-2030 (2017)	Inclusion		https://faolex.fao.org/docs/pdf/eth224418.pdf	1	Ethiopia	National	0												1	Country profiles-Ethiopia
15	Ethiopia's Climate-Resilient Green Economy - green economy strategy (2011)	Exclusion	Same as document 3 (3 is updated format but same text)	https://faolex.fao.org/docs/pdf/eth224416.pdf	1	Ethiopia	National	1												1	Country profiles-Ethiopia												1	doi.org/10.3390/urbansci6030064; doi.org/10.3390/su15043235; doi.org/10.1080/14693062.2025.2479809; doi.org/10.36922/AJWEP025190142; doi.org/10.3828/idpr.2022.11
16	Ethiopia's Climate Resilient Green Economy - Climate Resilience Strategy Agriculture and Forestry	Inclusion		https://faolex.fao.org/docs/pdf/eth169528.pdf	1	Ethiopia	National	0												1	Country profiles-Ethiopia
17	Environmental Policy (1997)	Exclusion	Not climate focussed ('atmospheric pollution and climate change' chapter section only); Not current (1997)	https://faolex.fao.org/docs/pdf/eth133155.pdf	1	Ethiopia	National	0												1	Country profiles-Ethiopia
78	Climate, Peace and Security Study: Somali Region, Ethiopia (2023)	Exclusion	Document type excluded	https://weatheringrisk.org/sites/default/files/document/Climate_Peace_Security_Study_Somali_Region_Ethiopia.pdf	1	Ethiopia	Sub-national	0																1	UNHCR - https://data.unhcr.org
83	Ethiopia - World Bank Group Country Climate and Development Report (2024)	Inclusion		https://openknowledge.worldbank.org/entities/publication/4f599a4a-b79f-4979-826c-d8ca1fb35d24	1	Ethiopia	National	0																1	World Bank - https://openknowledge.worldbank.org/home
69	Stocktake of Climate Change Adaptation Interventions in Ethiopia (2025)	Inclusion		https://napglobalnetwork.org/wp-content/uploads/2025/04/ethiopia-stocktake-climate-change-adaptation-last-final.pdf	1	Ethiopia	National	0																			1
70	Afar National Regional State Programme of Plan on Adaptation to Climate Change	Inclusion		https://www.academia.edu/18627729/Afar_National_Regional_State_Climate_Change_Adaptation_prog	1	Ethiopia	Sub-national	0																			1
73	Ethiopia climate-smart agriculture roadmap 2020-2030	Inclusion		https://core.ac.uk/download/387252505.pdf	1	Ethiopia	National	0																			1
74	National REDD+ Strategy (2018-2030)	Inclusion		https://faolex.fao.org/docs/pdf/eth178847.pdf	1	Ethiopia	National	0																			1
18	Kenya's Updated Nationally Determined Contribution (2020)	Exclusion	Not most recent document (2nd NDC available - document ID 29)	https://unfccc.int/sites/default/files/NDC/2022-06/Kenya%27s%20First%20%20NDC%20%28updated%20version%29.pdf	1	Kenya	National	4	1	Country-Kenya; Status-In force, Planned	1	Geographies-Kenya	1	Country-Kenya	1	Geographies-Kenya																	1	doi.org/10.1080/14693062.2024.2335914
19	Kenya Climate Smart Agriculture Strategy 2017-2026 (2017)	Inclusion		https://www.adaptation-undp.org/sites/default/files/resources/kenya_climate_smart_agriculture_strategy.pdf	1	Kenya	National	3	1	Country-Kenya; Status-In force, Planned	1	Geographies-Kenya			1	Geographies-Kenya																	1	doi.org/10.1016/j.envsci.2023.05.018
20	The National Treasury - National Policy on Climate Finance (2016)	Inclusion		https://cdn.climatepolicyradar.org/navigator/KEN/2016/national-policy-on-climate-finance_4bf4980525c5aeab663d1532b9f4a169.pdf	1	Kenya	National	3	1	Country-Kenya; Status-In force, Planned	1	Geographies-Kenya			1	Geographies-Kenya																	1	doi.org/10.1080/27658511.2021.2022569; doi.org/10.1080/14693062.2024.2335914
21	Laws of Kenya - Climate Change Act (2016)	Exclusion	Document type excluded	https://cdn.climatepolicyradar.org/navigator/KEN/2016/climate-change-act-2016_45ed356c87ea6ccb5d90dda3b26e04aa.pdf	1	Kenya	National	1	1	Country-Kenya; Status-In force, Planned																							1	doi.org/10.1016/j.sciaf.2025.e02773
22	A Climate Risk Management Framework for Kenya (2016)	Inclusion		https://cdn.climatepolicyradar.org/navigator/KEN/2016/a-climate-risk-management-framework-for-kenya_276d26efebaa450e288a6a539bb63df2.pdf	1	Kenya	National	2	1	Country-Kenya; Status-In force, Planned	1	Geographies-Kenya			1	Geographies-Kenya
23	Kenya National Adaptation Plan 2015-2030 (2016)	Inclusion		https://www4.unfccc.int/sites/NAPC/Documents%20NAP/Kenya_NAP_Final.pdf	1	Kenya	National	4	1	Country-Kenya; Status-In force, Planned	1	Geographies-Kenya			1	Geographies-Kenya															1	doi.org/10.5334/aogh.4266	1	doi.org/10.5334/aogh.4266; doi.org/10.1080/27658511.2021.2022569
24	National Environment Policy Kenya, 2013	Exclusion	Not climate focussed ('climate change' chapter section only)	https://faolex.fao.org/docs/pdf/ken147906.pdf	1	Kenya	National	2	1	Country-Kenya; Status-In force, Planned	1	Geographies-Kenya			1	Geographies-Kenya
25	National Climate Change Response Strategy (2010)	Inclusion		https://cdn.climatepolicyradar.org/navigator/KEN/2010/national-climate-change-response-strategy_30cf6aaf43c2da8196fafd2c8f7c1313.pdf	1	Kenya	National	3	1	Country-Kenya; Status-In force, Planned	1	Geographies-Kenya			1	Geographies-Kenya																	1	doi.org/10.1080/14702541.2014.907442; doi.org/10.1002/2017EF000595; doi.org/10.1080/27658511.2021.2022569; doi.org/10.3390/cli5020027; doi.org/10.1111/j.1759-5436.2011.00228.x
26	Kenya Third National Communication (NC3) - Third NC to the United Nations Framework Convention on Climate Change (2024)	Inclusion		https://cdn.climatepolicyradar.org/navigator/KEN/2024/kenya-national-communication-nc3_f15d145dae00744e92987504390383d3.pdf	1	Kenya	National	1			1	Geographies-Kenya			1	Geographies-Kenya
27	Kenya's Intended Nationally Determined Contribution (INDC) (2015)	Inclusion		https://cdn.climatepolicyradar.org/navigator/KEN/1900/kenya-first-ndc-archived_09a2ba8a56eff6af32ceaa2d4b34a1cc.pdf	1	Kenya	National	0			1	Geographies-Kenya
28	Kenya's First Biennial Transparency Report (BTR) (2024)	Inclusion		https://cdn.climatepolicyradar.org/navigator/KEN/2024/kenya-biennial-transparency-report-btr1_b7fc0c309a9e8653b3452b5877ae337c.pdf	1	Kenya	National	1			1	Geographies-Kenya			1	Geographies-Kenya
29	Kenya's Second Nationally Determined Contribution (2031-2035) (2025)	Inclusion		https://cdn.climatepolicyradar.org/navigator/KEN/2025/kenya-nationally-determined-contribution-ndc2_13bd2f1ef14a3b9035059158b4520b62.pdf	1	Kenya	National	2			1	Geographies-Kenya			1	Geographies-Kenya	1	Active
30	Kenya's Initial Biennial Update Report (2024)	Inclusion		https://cdn.climatepolicyradar.org/navigator/KEN/2024/kenya-biennial-update-report-bur1_89de4cbded64b36398729c4d77adcfa8.pdf	1	Kenya	National	1			1	Geographies-Kenya			1	Geographies-Kenya
31	Central Bank of Kenya - Guidance on Climate-Related Risk Management (2021)	Inclusion		https://cdn.climatepolicyradar.org/navigator/KEN/2021/central-bank-of-kenya-guidance-on-climate-related-risk-management_b005a793244d794d6d998c5c4f580415.pdf	1	Kenya	National	1			1	Geographies-Kenya			1	Geographies-Kenya
32	The Climate Change (Amendment) Act, 2023	Exclusion	Document type excluded	https://cdn.climatepolicyradar.org/navigator/KEN/2016/climate-change-act_63ad3c08042421a85e8bcf5486ba11bf.pdf	1	Kenya	National	1			1	Geographies-Kenya			1	Geographies-Kenya
33	The National Drought Management Authority Act, 2016	Exclusion	Document type excluded	https://cdn.climatepolicyradar.org/navigator/KEN/2016/national-drought-management-authority-act-no-4-of-2016_46e1114a88a8bda834a4d112336716ed.pdf	1	Kenya	National	1			1	Geographies-Kenya			1	Geographies-Kenya
34	National Climate Change Action Plan (NCCAP) III 2023-2027	Inclusion		https://faolex.fao.org/docs/pdf/ken229355.pdf	1	Kenya	National	1			1	Geographies-Kenya			1	Geographies-Kenya
35	The Climate Change (Carbon Markets) Regulations, 2023	Exclusion	Document type excluded	https://cdn.climatepolicyradar.org/navigator/KEN/2024/the-climate-change-carbon-markets-regulations-2024_0973231f581b76531a096fc075e0c1f3.pdf	1	Kenya	National	0							1	Geographies-Kenya
36	Bomet County Climate Change Action Plan 2022-2026 (2023)	Inclusion		https://faolex.fao.org/docs/pdf/ken231629.pdf	1	Kenya	Sub-national	0												1	Country profiles-Kenya
37	Nyamira County Climate Change Action Plan 2023-2028 (2023)	Inclusion		https://faolex.fao.org/docs/pdf/ken234016.pdf	1	Kenya	Sub-national	0												1	Country profiles-Kenya
38	Kitui County Environment and Climate Change Policy, 2023 (2023)	Inclusion		https://faolex.fao.org/docs/pdf/ken229865.pdf	1	Kenya	Sub-national	0												1	Country profiles-Kenya
39	Baringo County Climate Change Action Plan 2023-2027 (2023)	Inclusion		https://faolex.fao.org/docs/pdf/ken231628.pdf	1	Kenya	Sub-national	0												1	Country profiles-Kenya
40	Kitui County Climate Change Action Plan (KCCCAP) 2023-2027 (2023)	Inclusion		https://faolex.fao.org/docs/pdf/ken229866.pdf	1	Kenya	Sub-national	0												1	Country profiles-Kenya
41	Marsabit County Climate Change Action Plan 2023-2027 (2023)	Inclusion		https://faolex.fao.org/docs/pdf/ken231727.pdf	1	Kenya	Sub-national	0												1	Country profiles-Kenya
42	Ministry of Environment, Climate Change & Forestry - Strategic Plan 2023-2027 (2023)	Inclusion		https://faolex.fao.org/docs/pdf/ken231417.pdf	1	Kenya	National	0												1	Country profiles-Kenya
43	Narok County Climate Change Action Plan 2023-2027 (2023)	Inclusion		https://faolex.fao.org/docs/pdf/ken234015.pdf	1	Kenya	Sub-national	0												1	Country profiles-Kenya
44	Siaya County Climate Change Action Plan (2023-2028) (2023)	Inclusion		https://faolex.fao.org/docs/pdf/ken231620.pdf	1	Kenya	Sub-national	0												1	Country profiles-Kenya
45	(Turkana) County Climate Change Action Plan 2023-2027 (2023)	Inclusion		https://faolex.fao.org/docs/pdf/ken234017.pdf	1	Kenya	Sub-national	0												1	Country profiles-Kenya
46	Nyamira County Climate Change Policy (2021)	Inclusion		https://faolex.fao.org/docs/pdf/ken234049.pdf	1	Kenya	Sub-national	0												1	Country profiles-Kenya
47	Turkana County Climate Change Policy (2020)	Inclusion		https://faolex.fao.org/docs/pdf/ken234018.pdf	1	Kenya	Sub-national	0												1	Country profiles-Kenya
48	Kenya Climate Smart Agriculture Implementation Framework 2018-2027 (2018)	Inclusion		https://faolex.fao.org/docs/pdf/ken189345.pdf	1	Kenya	National	1												1	Country profiles-Kenya												1	doi.org/10.1016/j.envsci.2023.05.018
68	Green Economy Strategy and Implementation Plan 2016-2030	Exclusion	Not climate focussed (no specification of 'climate')	https://faolex.fao.org/docs/pdf/ken170764.pdf	1	Kenya	National	0																						1
81	African Development Bank Natonal Climate Change Profile (2018)	Exclusion	Document type excluded	https://www.afdb.org/en/documents/kenya-national-climate-change-profile	1	Kenya	National	1																		1				1
82	Kenya - World Bank Group Country Climate and Development Report (2023)	Inclusion		https://openknowledge.worldbank.org/entities/publication/b59c453d-c2cb-421d-909d-7c05cb0d4580	1	Kenya	National	0																1	World Bank - https://openknowledge.worldbank.org/home
85	Tharaka Nithi County, Climate Change Action Plan 2023-2028 (2023)	Inclusion		https://maarifa.cog.go.ke/sites/default/files/2024-07/Tharaka%20Nithi%20CCAP%202023-2028.pdf	1	Kenya	Sub-national	0																						1
86	Mombasa County Climate Change Policy (2021)	Inclusion		https://www.mombasa.go.ke/wp-content/uploads/2021/10/Mombasa-Climate-Change-Policy-2021.pdf	1	Kenya	Sub-national	0																					1
87	Kwale County Climate Change Action Plan 2023-2027 (2023)	Inclusion		https://maarifa.cog.go.ke/sites/default/files/2024-06/Final%20Kwale%20County%20Climate%20Change%20Action%20Plan%202023-2027.pdf	1	Kenya	Sub-national	0																					1
88	[Kilifi] County Climate Change Action Plan 2023-2027 (2023)	Inclusion		https://maarifa.cog.go.ke/sites/default/files/2024-07/Kilifi%20County%20CC%20Action%20Plan%20%282023-2027%29%20Reviewed%20%281%29.pdf	1	Kenya	Sub-national	0																					1
89	Taita Taveta County Climate Change Action Plan 2023-2027 (2023)	Inclusion		https://maarifa.cog.go.ke/sites/default/files/2024-07/Taita%20Taveta%20CCCAP%202023-2027%20-REVISED%20VERSION.pdf	1	Kenya	Sub-national	0																					1
90	Garissa County Climate Change Action Plan 2023-2028 (2023)	Inclusion		https://maarifa.cog.go.ke/sites/default/files/2024-06/Garissa%20County%20CCAP%20.pdf	1	Kenya	Sub-national	0																					1
91	[Wajir] County Climate Action Plan 2023-2027 (2023)	Inclusion		https://maarifa.cog.go.ke/sites/default/files/2024-03/Wajir%20County%20Climate%20Action%20Plan.pdf	1	Kenya	Sub-national	0																					1
92	Murang'a County Climate Change Action Plan 2023-2027	Inclusion		https://maarifa.cog.go.ke/sites/default/files/2024-06/CCAP%20muranga%20final.pdf	1	Kenya	Sub-national	0																					1
93	Bungoma County Climate Change Action Plan 2023-2027	Inclusion		https://www.bungoma.go.ke/wp-content/uploads/2020/07/ACTION-PLAN-2023-2027.pdf	1	Kenya	Sub-national	0																					1
94	Busia County Climate Change Action Plan 2023-2027	Inclusion		https://maarifa.cog.go.ke/sites/default/files/2024-06/BCCCAP%202023-2027.pdf	1	Kenya	Sub-national	0																					1
95	The County Climate Change Action Plan (2023-2027) for Elgeyo Marakwet County	Inclusion		https://elgeyomarakwet.go.ke/wp-content/uploads/2024/12/CCCAP-2023-27-EMC.pdf	1	Kenya	Sub-national	0																					1
96	Embu County Climate Change Action Plan 2023-2027	Inclusion		https://www.embu.go.ke/sites/default/files/articles/water%2C%20irrigation%20%24%20climate%20change%20gallery/Embu%20County%20Climate%20Action%20Plan_Final%20May%2030%202023.pdf	1	Kenya	Sub-national	0																					1
97	Homa Bay County Climate Change Action Plan 2023-2027	Inclusion		https://maarifa.cog.go.ke/sites/default/files/2024-07/REVIEWED%20HOMA%20BAY%20COUNTY%20CCAP%202023-2027.pdf	1	Kenya	Sub-national	0																					1
98	[Kajiado] County Climate Change Action Plan (CCCAP) 2023-2027	Inclusion		https://repository.kippra.or.ke/server/api/core/bitstreams/48f34049-25e6-4be0-98f3-04c36e1f7a76/content	1	Kenya	Sub-national	0																					1
99	[Kakamega] County Climate Change Action Plan 2023-2027	Inclusion		https://maarifa.cog.go.ke/sites/default/files/2024-07/Kakamega%20County%20Climate%20Change%20Action%20Plan%202023_27.pdf	1	Kenya	Sub-national	0																					1
100	Kericho County Climate Change Action Plan (KCCAP) 2023-2027	Inclusion		https://kericho.go.ke/static/documents/26_11_2024_03_09_01pm_KERICHO_COUNTY_CLIMATE_CHANGE_ACTION_PLAN_2023-2027.pdf	1	Kenya	Sub-national	0																					1
101	Kiambu County Climate Change Action Plan 2023-2027	Inclusion		https://maarifa.cog.go.ke/sites/default/files/2024-07/KCCCAP%20REVIEWED%20AND%20IMPROVED%20COPY%20AS%20AT%2006.10.2023%20updated%20%281%29.pdf	1	Kenya	Sub-national	0																					1
102	Kirinyaga County Climate Change Action Plan 2023-2027	Inclusion		https://maarifa.cog.go.ke/sites/default/files/2024-07/Kirinyaga%20CCAP%202023-2027%20Review%20%282%29.pdf	1	Kenya	Sub-national	0																					1
103	Kisii County Climate Change Action Plan 2023-2027	Inclusion		https://maarifa.cog.go.ke/sites/default/files/2024-06/CCCAP%20KISII%202023....Revised%20oct%202023.pdf	1	Kenya	Sub-national	0																					1
104	Kisumu County Climate Change Action Plan 2023-2027	Inclusion		https://maarifa.cog.go.ke/sites/default/files/2024-06/FINAL%20KISUMU%20CCAP%202023-2027.pdf	1	Kenya	Sub-national	0																					1
105	Laikipia County Climate Change Action Plan 2023-2027	Inclusion		https://www.maarifa.cog.go.ke/sites/default/files/2024-07/LAIKIPIA%20COUNTY%20CCAP%202023-2027%20draft%2027-5-2023.pdf	1	Kenya	Sub-national	0																					1
106	Lamu County Climate Change Action Plan (CCCAP) 2023-2027	Inclusion		https://maarifa.cog.go.ke/sites/default/files/2024-07/LCCAP%20-Revised.pdf	1	Kenya	Sub-national	0																					1
107	Machakos County Climate Change Action Plan 2023-2027	Inclusion		https://maarifa.cog.go.ke/sites/default/files/2024-07/MCCCAP%202023%206TH%20SEP.pdf	1	Kenya	Sub-national	0																					1
108	Makueni County Environment and Climate Change Policy 2021	Inclusion		https://makueni.go.ke/sandbox/site/files/2023/06/Makueni-County-Environment-and-Climate-Change-Policy-2021.pdf	1	Kenya	Sub-national	0																					1
109	Mandera County Climate Change Action Plan 2023-2027	Inclusion		https://cmsuat.icta.go.ke/climate/sites/default/files/2025-05/Final%20Reviewed%20CCAP%202023-2027_0.pdf	1	Kenya	Sub-national	0																					1
110	Nairobi City County Climate Action Plan 2020-2050	Inclusion		https://www.kenyaclimatedirectory.org/resources/6537be17b4791	1	Kenya	Sub-national	0																					1
111	Nakuru County Climate Change Action Plan 2023-2027	Inclusion		https://nakuru.go.ke/wp-content/uploads/2024/08/Nakuru-County-CAP-DRAFT-2023-06-05.pdf	1	Kenya	Sub-national	0																					1
112	Nyandarua County Climate Change Action Plan 2023-2027	Inclusion		https://maarifa.cog.go.ke/sites/default/files/2024-07/Reviewed%20NYANDARUA%20COUNTY%20CLIMATE%20CHANGE%20ACTION%20PLAN%202023-2027%20Final%20%281%29.pdf	1	Kenya	Sub-national	0																					1
113	Nyeri County Climate Change Action Plan 2023-2027	Inclusion		https://maarifa.cog.go.ke/sites/default/files/2024-07/REVISED%20NYERI%20COUNTY%20CCAP%202023-2027%20pdf.pdf	1	Kenya	Sub-national	0																					1
114	Samburu County Climate Change Action Plan 2023-2027	Inclusion		https://maarifa.cog.go.ke/sites/default/files/2024-07/SAMBURU%20COUNTY%20CCAP%20REPORT.pdf	1	Kenya	Sub-national	0																					1
115	The Tana River County Climate Change Action Plan (2023-2027)	Inclusion		https://maarifa.cog.go.ke/sites/default/files/2024-07/Tana%20River%20CCCAP%20Final%20%20OCT%202023.pdf	1	Kenya	Sub-national	0																					1
116	The Trans Nzoia County Climate Change Action Plan	Inclusion		https://maarifa.cog.go.ke/sites/default/files/2024-07/Trans%20Nzoia%20County%20CCAP%202023-2027%20Final.pdf	1	Kenya	Sub-national	0																					1
117	[Uasin Gishu] Climate Change Action Plan 2023-2027	Inclusion		https://maarifa.cog.go.ke/sites/default/files/2024-03/Uasin%20Gishu%20County%20Climate%20Change%20Action%20.pdf	1	Kenya	Sub-national	0																					1
118	Vihiga County Climate Change Action Plan, 2023-2027	Inclusion		https://repository.kippra.or.ke/server/api/core/bitstreams/2f1e8644-afd9-4d3d-9f66-dfc396eb93c4/content	1	Kenya	Sub-national	0																					1
119	West Pokot County Climate Change Action Plan 2023-2027	Inclusion		https://maarifa.cog.go.ke/sites/default/files/2024-03/West%20Pokot%20County%20Climate%20Change%20Action%20Plan.pdf	1	Kenya	Sub-national	0																					1
120	Mombasa County Climate Action Plan 2023-2050	Inclusion		https://repository.kippra.or.ke/items/398a7727-9c98-47ca-aa4e-883ba3d19aee	1	Kenya	Sub-national	0																					1
121	Kenya - Second National Communication to the United Nations Framework Convention on Climate Change (2015)	Exclusion	Not most recent document (NC3 available - document ID 26)	https://unfccc.int/resource/docs/natc/kennc2es.pdf	1	Kenya	National	1																							1	doi.org/10.5334/aogh.4266	1	doi.org/10.5334/aogh.4266
122	National Climate Change Action Plan (Kenya) 2018-2022 (2018)	Exclusion	Not most recent document (National Climate Change Action Plan (NCCAP) III 2023-2027 available - document ID 34)	https://repository.kippra.or.ke/server/api/core/bitstreams/18b3076e-33df-4dce-b551-024f2ced0072/content	1	Kenya	National	1																							1	doi.org/10.5334/aogh.4266	1	doi. org/10.5334/aogh.4266
49	EAC Climate Change Policy (EACCCP) (2011)	Inclusion		https://www.rema.gov.rw/rema_doc/Climate%20change/EAC%20Climate%20Change%20Policy_April%202011.pdf	1	Kenya, Uganda	Regional	1														1									1	doi.org/10.4102/jamba. v8i3.254
50	East African Community Climate Change Master Plan 2011-2031 (2011)	Inclusion		https://www.meteorwanda.gov.rw/fileadmin/Template/Policies/EAC_Climate_Change_Master_Plan.pdf	1	Kenya, Uganda	Regional	1														1									1	doi.org/10.4102/jamba. v8i3.254
124	East African community climate change strategy (2011)	Exclusion	Unable to find downloadable document		0	Kenya, Uganda	Regional	0																							1	doi.org/10.4102/jamba. v8i3.254
77	Mapping of Climate Security Adaptations at Community Level in the Horn of Africa (2023)	Exclusion	Document type excluded	https://www.undp.org/sites/g/files/zskgke326/files/2023-05/undp-africa-mapping-climate-security-adaptations_2023_0.pdf	1	Kenya, Uganda, Ethiopia	Regional	0																1	UNDP - https://www.undp.org/publications
51	The Initial National Communication for Somalia to the UNFCCC (2018)	Inclusion		https://cdn.climatepolicyradar.org/navigator/SOM/1900/somalia-national-communication-nc-nc-1_094cfee6aa1d1f6f3060dd3d96900669.pdf	1	Somalia	National	1			1	Geographies-Somalia			1	Geographies-Somalia
52	Updated Nationally Determined Contribution (2021)	Inclusion		https://unfccc.int/sites/default/files/NDC/2022-06/Final%20Updated%20NDC%20for%20Somalia%202021.pdf	1	Somalia	National	4	1	Country-Somalia; Status-In force, Planned	1	Geographies-Somalia	1	Country-Somalia	1	Geographies-Somalia	1	Active
53	Somalia's Intended Nationally Determined Contributions (INDCs) (2015)	Inclusion		https://cdn.climatepolicyradar.org/navigator/SOM/1900/somalia-first-ndc-archived_508276b536e10243bdcd844fb1e45ec3.pdf	1	Somalia	National	0			1	Geographies-Somalia
54	National Drought Plan for Somalia (2020)	Inclusion		https://cdn.climatepolicyradar.org/navigator/SOM/2020/national-drought-plan-and-resilience-framework-for-somalia_e8825d78d5982393026d28447109458d.pdf	1	Somalia	National	1			1	Geographies-Somalia			1	Geographies-Somalia
55	National Adaptation Programme of Action on Climate Change (NAPA) (2013)	Inclusion		https://cdn.climatepolicyradar.org/navigator/SOM/2013/national-adaptation-programme-of-action-on-climate-change_7d8fcf2da684c9cf1fba7721bcd238aa.pdf	1	Somalia	National	1			1	Geographies-Somalia			1	Geographies-Somalia
56	Somalia National Climate Change Policy (2020 - updated 2023)	Inclusion		https://moecc.gov.so/wp-content/uploads/2024/10/Somalia-National-Climate-Change-Policy-EN.pdf	1	Somalia	National	1			1	Geographies-Somalia			1	Geographies-Somalia
65	Somalia's First Adaptation Communication to the UNFCCC (2022)	Inclusion		https://unfccc.int/sites/default/files/ACR/2023-07/Somalia%20Adaptation%20Communication.pdf	1	Somalia	National	0			1	Geographies-Somalia
66	Somalia's First Biennial Update Report under the UNFCCC (2022)	Inclusion		https://unfccc.int/sites/default/files/resource/Somalia%20First%20BUR%20report%202022.pdf	1	Somalia	National	0			1	Geographies-Somalia
75	Somalia's National Adaptation Plan (NAP) Framework (2022)	Inclusion		https://napglobalnetwork.org/wp-content/uploads/2022/11/napgn-en-2022-somalia-nap-framework.pdf	1	Somalia	National	0																				1
76	Integrating Climate Security into Policies: Roadmap for Somalia (2024)	Exclusion	Document type excluded	https://weatheringrisk.org/sites/default/files/document/Integrating_Climate_Security_into_Policies_Roadmap_for_Somalia.pdf	1	Somalia	National	0																				1
79	National Environmental Policy (2019)	Exclusion	Not climate focussed ('climate change' chapter section only)	https://faolex.fao.org/docs/pdf/som207696.pdf	1	Somalia	National	0																				1
80	African Development Bank National Climate Change Profile (2018)	Exclusion	Document type excluded	https://www.afdb.org/sites/default/files/documents/publications/afdb_somalia_final_2018_english.pdf	1	Somalia	National	0																		1
84	Food Security, Environmental Sustainability, and Building Resilience in Somalia (2022)	Exclusion	Not climate focussed (no dedicated 'climate' chapter section)	https://nec.gov.so/wp-content/uploads/2023/05/6-Pillar-2-Food-Security_Fredu-1.pdf?utm_source=chatgpt.com	1	Somalia	National	0																				1
57	Uganda's Intended Nationally Determined Contribution (INDC) (2015)	Inclusion		https://unfccc.int/sites/default/files/NDC/2022-06/INDC%20Uganda%20final%20%2014%20October%20%202015.pdf	1	Uganda	National	2	1	Country-Uganda; Status-In force, Planned	1	Geographies-Uganda																					1	doi.org/10.1016/j.wsif.2019.02.010
58	Uganda National Climate Change Policy (2015)	Inclusion		https://faolex.fao.org/docs/pdf/uga172924.pdf	1	Uganda	National	4	1	Country-Uganda; Status-In force, Planned	1	Geographies-Uganda			1	Geographies-Uganda															1	doi.org/10.1093/inthealth/ihaf143; doi.org/10.4102/jamba. v8i3.254	1	doi.org/10.1016/j.envsci.2017.05.013; doi.org/10.1016/j.wsif.2019.02.010; doi.org/10.3390/cli12010010; doi.org/10.1111/dpr.12458
59	Updated Nationally Determined Contribution (NDC) (2022)	Inclusion		https://cdn.climatepolicyradar.org/navigator/UGA/1900/uganda-s-updated-ndc_dea2781f97331b4f362864f759454d50.pdf	1	Uganda	National	5			1	Geographies-Uganda	1	Country-Uganda	1	Geographies-Uganda	1	Active													1	doi.org/10.1093/inthealth/ihaf143	1	doi.org/10.3390/cli12010010
60	Uganda's Third National Communication to the UNFCCC (2022)	Inclusion		https://cdn.climatepolicyradar.org/navigator/UGA/1900/uganda-national-communication-nc-nc-3_4910592ce85461d57f36e630c911e8a7.pdf	1	Uganda	National	1			1	Geographies-Uganda			1	Geographies-Uganda
61	Uganda's First Biennial Update Report to the UNFCCC (2019)	Inclusion		https://cdn.climatepolicyradar.org/navigator/UGA/1900/uganda-biennial-update-report-bur-bur-1_67ac454c7d93c22c0c2cd64c917e5ad4.pdf	1	Uganda	National	1			1	Geographies-Uganda			1	Geographies-Uganda
62	The Uganda Green Growth Development Strategy 2017/18-2030/31 (2017)	Inclusion		https://cdn.climatepolicyradar.org/navigator/UGA/2017/uganda-green-growth-development-strategy-2017-2018-2030-2031_f89c7d844640511088420fe3e8a915a4.pdf	1	Uganda	National	2			1	Geographies-Uganda			1	Geographies-Uganda															1	doi.org/10.1093/inthealth/ihaf143
63	The National Environment Act, 2019	Exclusion	Document type excluded	https://cdn.climatepolicyradar.org/navigator/UGA/2019/the-national-environment-act_fd5ba746611bc9d54e40acb4a56cd8ed.pdf	1	Uganda	National	1			1	Geographies-Uganda			1	Geographies-Uganda
64	The National Climate Change Act, 2021	Exclusion	Document type excluded	https://cdn.climatepolicyradar.org/navigator/UGA/2021/national-climate-change-act-2021_54d82dea4d1d85dca314a17cba045210.pdf	1	Uganda	National	3			1	Geographies-Uganda			1	Geographies-Uganda															1	doi.org/10.1093/inthealth/ihaf143	1	doi.org/10.3390/cli12010010
123	Second National Communication of Uganda submitted to the UNFCCC (2014)	Exclusion	Not most recent document (NC3 available - document ID 60)	https://unfccc.int/resource/docs/natc/uganc2.pdf	1	Uganda	National	0																							1	doi.org/10.4102/jamba. v11i1.644
Total, n								87	15		42		5		38		4		1	20		2	1	4		2	4	4	35	3	11		18

## Sheet: Documents_Final
Document name	Eligibility	URL	Country	Geographic scope
Ethiopia's long-term low emission and climate resilient development strategy (2020-2050)	Inclusion	https://unfccc.int/sites/default/files/resource/ETHIOPIA_%20LONG%20TERM%20LOW%20EMISSION%20AND%20CLIMATE%20RESILIENT%20DEVELOPMENT%20STRATEGY.pdf	Ethiopia	National
Updated Nationally Determined Contribution (2021)	Inclusion	https://unfccc.int/sites/default/files/NDC/2022-06/Ethiopia%27s%20updated%20NDC%20JULY%202021%20Submission_.pdf	Ethiopia	National
Ethiopia's Climate-Resilient Green Economy - Green economy strategy (2011)	Inclusion	https://cdn.climatepolicyradar.org/navigator/ETH/2011/climate-resilient-green-economy-crge-strategy_877eee58f4e51ec758d4d6d1c500348b.pdf	Ethiopia	National
Ethiopia's Third National Communication to the United Nations Framework Convention on Climate Change (UNFCCC) (2022)	Inclusion	https://cdn.climatepolicyradar.org/navigator/ETH/2024/ethiopia-national-communications-nc3_64fff3c4ae71e720c69fbccf8fec230d.pdf	Ethiopia	National
Intended Nationally Determined Contribution (INDC) of the Federal Democratic Republic of Ethiopia	Inclusion	https://cdn.climatepolicyradar.org/navigator/ETH/1900/ethiopia-first-ndc-archived_ba9071723736d2e26e94ccd86ec58457.pdf	Ethiopia	National
Ethiopia's Climate Resilient Green Economy - National Adaptation Plan (2019)	Inclusion	https://cdn.climatepolicyradar.org/navigator/ETH/2019/ethiopia-national-adaptation-plan-nap1_84b5dab0ce4b74bd7b42701b6f2bbc54.pdf / https://www.preventionweb.net/media/97388/download?startDownload=20250530	Ethiopia	National
Ethiopia's First Biennial Update Report (FBUR) under the UNFCCC (2024)	Inclusion	https://cdn.climatepolicyradar.org/navigator/ETH/2024/ethiopia-biennial-update-report-bur-bur-1_ee9cd4dea40c6a9eb9eb0064c58941c0.pdf	Ethiopia	National
Ethiopia's Climate Resilient Green Economy: National Adaptation Plan (NAP) Implementation Roadmap (2020)	Inclusion	https://cdn.climatepolicyradar.org/navigator/ETH/2020/national-adaptation-plan-implementation-roadmap_29a19357d414fbe33d39090668b08720.pdf	Ethiopia	National
Ethiopia's Climate-Resilient Green Economy - Climate Resilience Strategy: Water and Energy (2015)	Inclusion	https://cdn.climatepolicyradar.org/navigator/ETH/1900/climate-resilience-strategy-water-and-energy_c821b42e64b69b40cb07115aa5c06b87.pdf	Ethiopia	National
Ethiopia's Climate Resilient Transport Sector Strategy (2015)	Inclusion	https://www.mofed.gov.et/media/filer_public/15/31/153174c3-b472-4339-b3bb-fb2c48cad629/transport_cr.pdf	Ethiopia	National
Addis Ababa Climate Action Plan 2021-2025 (2021)	Inclusion	https://faolex.fao.org/docs/pdf/eth216552.pdf	Ethiopia	Sub-national
Climate Change Education Strategy of Ethiopia 2017-2030 (2017)	Inclusion	https://faolex.fao.org/docs/pdf/eth224418.pdf	Ethiopia	National
Ethiopia's Climate Resilient Green Economy - Climate Resilience Strategy Agriculture and Forestry	Inclusion	https://faolex.fao.org/docs/pdf/eth169528.pdf	Ethiopia	National
Kenya Climate Smart Agriculture Strategy 2017-2026 (2017)	Inclusion	https://www.adaptation-undp.org/sites/default/files/resources/kenya_climate_smart_agriculture_strategy.pdf	Kenya	National
The National Treasury - National Policy on Climate Finance (2016)	Inclusion	https://cdn.climatepolicyradar.org/navigator/KEN/2016/national-policy-on-climate-finance_4bf4980525c5aeab663d1532b9f4a169.pdf	Kenya	National
A Climate Risk Management Framework for Kenya (2016)	Inclusion	https://cdn.climatepolicyradar.org/navigator/KEN/2016/a-climate-risk-management-framework-for-kenya_276d26efebaa450e288a6a539bb63df2.pdf	Kenya	National
Kenya National Adaptation Plan 2015-2030 (2016)	Inclusion	https://www4.unfccc.int/sites/NAPC/Documents%20NAP/Kenya_NAP_Final.pdf	Kenya	National
National Climate Change Response Strategy (2010)	Inclusion	https://cdn.climatepolicyradar.org/navigator/KEN/2010/national-climate-change-response-strategy_30cf6aaf43c2da8196fafd2c8f7c1313.pdf	Kenya	National
Kenya Third National Communication (NC3) - Third NC to the United Nations Framework Convention on Climate Change (2024)	Inclusion	https://cdn.climatepolicyradar.org/navigator/KEN/2024/kenya-national-communication-nc3_f15d145dae00744e92987504390383d3.pdf	Kenya	National
Kenya's Intended Nationally Determined Contribution (INDC) (2015)	Inclusion	https://cdn.climatepolicyradar.org/navigator/KEN/1900/kenya-first-ndc-archived_09a2ba8a56eff6af32ceaa2d4b34a1cc.pdf	Kenya	National
Kenya's First Biennial Transparency Report (BTR) (2024)	Inclusion	https://cdn.climatepolicyradar.org/navigator/KEN/2024/kenya-biennial-transparency-report-btr1_b7fc0c309a9e8653b3452b5877ae337c.pdf	Kenya	National
Kenya's Second Nationally Determined Contribution (2031-2035) (2025)	Inclusion	https://cdn.climatepolicyradar.org/navigator/KEN/2025/kenya-nationally-determined-contribution-ndc2_13bd2f1ef14a3b9035059158b4520b62.pdf	Kenya	National
Kenya's Initial Biennial Update Report (2024)	Inclusion	https://cdn.climatepolicyradar.org/navigator/KEN/2024/kenya-biennial-update-report-bur1_89de4cbded64b36398729c4d77adcfa8.pdf	Kenya	National
Central Bank of Kenya - Guidance on Climate-Related Risk Management (2021)	Inclusion	https://cdn.climatepolicyradar.org/navigator/KEN/2021/central-bank-of-kenya-guidance-on-climate-related-risk-management_b005a793244d794d6d998c5c4f580415.pdf	Kenya	National
National Climate Change Action Plan (NCCAP) III 2023-2027	Inclusion	https://faolex.fao.org/docs/pdf/ken229355.pdf	Kenya	National
Bomet County Climate Change Action Plan 2022-2026 (2023)	Inclusion	https://faolex.fao.org/docs/pdf/ken231629.pdf	Kenya	Sub-national
Nyamira County Climate Change Action Plan 2023-2028 (2023)	Inclusion	https://faolex.fao.org/docs/pdf/ken234016.pdf	Kenya	Sub-national
Kitui County Environment and Climate Change Policy, 2023 (2023)	Inclusion	https://faolex.fao.org/docs/pdf/ken229865.pdf	Kenya	Sub-national
Baringo County Climate Change Action Plan 2023-2027 (2023)	Inclusion	https://faolex.fao.org/docs/pdf/ken231628.pdf	Kenya	Sub-national
Kitui County Climate Change Action Plan (KCCCAP) 2023-2027 (2023)	Inclusion	https://faolex.fao.org/docs/pdf/ken229866.pdf	Kenya	Sub-national
Marsabit County Climate Change Action Plan 2023-2027 (2023)	Inclusion	https://faolex.fao.org/docs/pdf/ken231727.pdf	Kenya	Sub-national
Ministry of Environment, Climate Change & Forestry - Strategic Plan 2023-2027 (2023)	Inclusion	https://faolex.fao.org/docs/pdf/ken231417.pdf	Kenya	National
Narok County Climate Change Action Plan 2023-2027 (2023)	Inclusion	https://faolex.fao.org/docs/pdf/ken234015.pdf	Kenya	Sub-national
Siaya County Climate Change Action Plan (2023-2028) (2023)	Inclusion	https://faolex.fao.org/docs/pdf/ken231620.pdf	Kenya	Sub-national
(Turkana) County Climate Change Action Plan 2023-2027 (2023)	Inclusion	https://faolex.fao.org/docs/pdf/ken234017.pdf	Kenya	Sub-national
Nyamira County Climate Change Policy (2021)	Inclusion	https://faolex.fao.org/docs/pdf/ken234049.pdf	Kenya	Sub-national
Turkana County Climate Change Policy (2020)	Inclusion	https://faolex.fao.org/docs/pdf/ken234018.pdf	Kenya	Sub-national
Kenya Climate Smart Agriculture Implementation Framework 2018-2027 (2018)	Inclusion	https://faolex.fao.org/docs/pdf/ken189345.pdf	Kenya	National
EAC Climate Change Policy (EACCCP) (2011)	Inclusion	https://www.rema.gov.rw/rema_doc/Climate%20change/EAC%20Climate%20Change%20Policy_April%202011.pdf	Kenya, Uganda	Regional
East African Community Climate Change Master Plan 2011-2031 (2011)	Inclusion	https://www.meteorwanda.gov.rw/fileadmin/Template/Policies/EAC_Climate_Change_Master_Plan.pdf	Kenya, Uganda	Regional
The Initial National Communication for Somalia to the UNFCCC (2018)	Inclusion	https://cdn.climatepolicyradar.org/navigator/SOM/1900/somalia-national-communication-nc-nc-1_094cfee6aa1d1f6f3060dd3d96900669.pdf	Somalia	National
Updated Nationally Determined Contribution (2021)	Inclusion	https://unfccc.int/sites/default/files/NDC/2022-06/Final%20Updated%20NDC%20for%20Somalia%202021.pdf	Somalia	National
Somalia's Intended Nationally Determined Contributions (INDCs) (2015)	Inclusion	https://cdn.climatepolicyradar.org/navigator/SOM/1900/somalia-first-ndc-archived_508276b536e10243bdcd844fb1e45ec3.pdf	Somalia	National
National Drought Plan for Somalia (2020)	Inclusion	https://cdn.climatepolicyradar.org/navigator/SOM/2020/national-drought-plan-and-resilience-framework-for-somalia_e8825d78d5982393026d28447109458d.pdf	Somalia	National
National Adaptation Programme of Action on Climate Change (NAPA) (2013)	Inclusion	https://cdn.climatepolicyradar.org/navigator/SOM/2013/national-adaptation-programme-of-action-on-climate-change_7d8fcf2da684c9cf1fba7721bcd238aa.pdf	Somalia	National
Somalia National Climate Change Policy (2020 - updated 2023)	Inclusion	https://moecc.gov.so/wp-content/uploads/2024/10/Somalia-National-Climate-Change-Policy-EN.pdf	Somalia	National
Uganda's Intended Nationally Determined Contribution (INDC) (2015)	Inclusion	https://unfccc.int/sites/default/files/NDC/2022-06/INDC%20Uganda%20final%20%2014%20October%20%202015.pdf	Uganda	National
Uganda National Climate Change Policy (2015)	Inclusion	https://faolex.fao.org/docs/pdf/uga172924.pdf	Uganda	National
Updated Nationally Determined Contribution (NDC) (2022)	Inclusion	https://cdn.climatepolicyradar.org/navigator/UGA/1900/uganda-s-updated-ndc_dea2781f97331b4f362864f759454d50.pdf	Uganda	National
Uganda's Third National Communication to the UNFCCC (2022)	Inclusion	https://cdn.climatepolicyradar.org/navigator/UGA/1900/uganda-national-communication-nc-nc-3_4910592ce85461d57f36e630c911e8a7.pdf	Uganda	National
Uganda's First Biennial Update Report to the UNFCCC (2019)	Inclusion	https://cdn.climatepolicyradar.org/navigator/UGA/1900/uganda-biennial-update-report-bur-bur-1_67ac454c7d93c22c0c2cd64c917e5ad4.pdf	Uganda	National
The Uganda Green Growth Development Strategy 2017/18-2030/31 (2017)	Inclusion	https://cdn.climatepolicyradar.org/navigator/UGA/2017/uganda-green-growth-development-strategy-2017-2018-2030-2031_f89c7d844640511088420fe3e8a915a4.pdf	Uganda	National
Somalia's First Adaptation Communication to the UNFCCC (2022)	Inclusion	https://unfccc.int/sites/default/files/ACR/2023-07/Somalia%20Adaptation%20Communication.pdf	Somalia	National
Somalia's First Biennial Update Report under the UNFCCC (2022)	Inclusion	https://unfccc.int/sites/default/files/resource/Somalia%20First%20BUR%20report%202022.pdf	Somalia	National
The IGAD Climate Adaptation Strategy (2023-2030) (2023)	Inclusion	https://igad.int/wp-content/uploads/2023/12/IGAD-Climate-Adaptation-Strategy-2023-2030-.pdf	Djibouti, Eritrea, Ethiopia, Kenya, Somalia, South Sudan, Sudan and Uganda	Regional
Stocktake of Climate Change Adaptation Interventions in Ethiopia (2025)	Inclusion	https://napglobalnetwork.org/wp-content/uploads/2025/04/ethiopia-stocktake-climate-change-adaptation-last-final.pdf	Ethiopia	National
Afar National Regional State Programme of Plan on Adaptation to Climate Change	Inclusion	https://www.academia.edu/18627729/Afar_National_Regional_State_Climate_Change_Adaptation_prog	Ethiopia	Sub-national
Ethiopia climate-smart agriculture roadmap 2020-2030	Inclusion	https://core.ac.uk/download/387252505.pdf	Ethiopia	National
National REDD+ Strategy (2018-2030)	Inclusion	https://faolex.fao.org/docs/pdf/eth178847.pdf	Ethiopia	National
Somalia's National Adaptation Plan (NAP) Framework (2022)	Inclusion	https://napglobalnetwork.org/wp-content/uploads/2022/11/napgn-en-2022-somalia-nap-framework.pdf	Somalia	National
Kenya - World Bank Group Country Climate and Development Report (2023)	Inclusion	https://openknowledge.worldbank.org/entities/publication/b59c453d-c2cb-421d-909d-7c05cb0d4580	Kenya	National
Ethiopia - World Bank Group Country Climate and Development Report (2024)	Inclusion	https://openknowledge.worldbank.org/entities/publication/4f599a4a-b79f-4979-826c-d8ca1fb35d24	Ethiopia	National
Tharaka Nithi County, Climate Change Action Plan 2023-2028 (2023)	Inclusion	https://maarifa.cog.go.ke/sites/default/files/2024-07/Tharaka%20Nithi%20CCAP%202023-2028.pdf	Kenya	Sub-national
Mombasa County Climate Change Policy (2021)	Inclusion	https://www.mombasa.go.ke/wp-content/uploads/2021/10/Mombasa-Climate-Change-Policy-2021.pdf	Kenya	Sub-national
Kwale County Climate Change Action Plan 2023-2027 (2023)	Inclusion	https://maarifa.cog.go.ke/sites/default/files/2024-06/Final%20Kwale%20County%20Climate%20Change%20Action%20Plan%202023-2027.pdf	Kenya	Sub-national
[Kilifi] County Climate Change Action Plan 2023-2027 (2023)	Inclusion	https://maarifa.cog.go.ke/sites/default/files/2024-07/Kilifi%20County%20CC%20Action%20Plan%20%282023-2027%29%20Reviewed%20%281%29.pdf	Kenya	Sub-national
Taita Taveta County Climate Change Action Plan 2023-2027 (2023)	Inclusion	https://maarifa.cog.go.ke/sites/default/files/2024-07/Taita%20Taveta%20CCCAP%202023-2027%20-REVISED%20VERSION.pdf	Kenya	Sub-national
Garissa County Climate Change Action Plan 2023-2028 (2023)	Inclusion	https://maarifa.cog.go.ke/sites/default/files/2024-06/Garissa%20County%20CCAP%20.pdf	Kenya	Sub-national
[Wajir] County Climate Action Plan 2023-2027 (2023)	Inclusion	https://maarifa.cog.go.ke/sites/default/files/2024-03/Wajir%20County%20Climate%20Action%20Plan.pdf	Kenya	Sub-national
Murang'a County Climate Change Action Plan 2023-2027	Inclusion	https://maarifa.cog.go.ke/sites/default/files/2024-06/CCAP%20muranga%20final.pdf	Kenya	Sub-national
Bungoma County Climate Change Action Plan 2023-2027	Inclusion	https://www.bungoma.go.ke/wp-content/uploads/2020/07/ACTION-PLAN-2023-2027.pdf	Kenya	Sub-national
Busia County Climate Change Action Plan 2023-2027	Inclusion	https://maarifa.cog.go.ke/sites/default/files/2024-06/BCCCAP%202023-2027.pdf	Kenya	Sub-national
The County Climate Change Action Plan (2023-2027) for Elgeyo Marakwet County	Inclusion	https://elgeyomarakwet.go.ke/wp-content/uploads/2024/12/CCCAP-2023-27-EMC.pdf	Kenya	Sub-national
Embu County Climate Change Action Plan 2023-2027	Inclusion	https://www.embu.go.ke/sites/default/files/articles/water%2C%20irrigation%20%24%20climate%20change%20gallery/Embu%20County%20Climate%20Action%20Plan_Final%20May%2030%202023.pdf	Kenya	Sub-national
Homa Bay County Climate Change Action Plan 2023-2027	Inclusion	https://maarifa.cog.go.ke/sites/default/files/2024-07/REVIEWED%20HOMA%20BAY%20COUNTY%20CCAP%202023-2027.pdf	Kenya	Sub-national
[Kajiado] County Climate Change Action Plan (CCCAP) 2023-2027	Inclusion	https://repository.kippra.or.ke/server/api/core/bitstreams/48f34049-25e6-4be0-98f3-04c36e1f7a76/content	Kenya	Sub-national
[Kakamega] County Climate Change Action Plan 2023-2027	Inclusion	https://maarifa.cog.go.ke/sites/default/files/2024-07/Kakamega%20County%20Climate%20Change%20Action%20Plan%202023_27.pdf	Kenya	Sub-national
Kericho County Climate Change Action Plan (KCCAP) 2023-2027	Inclusion	https://kericho.go.ke/static/documents/26_11_2024_03_09_01pm_KERICHO_COUNTY_CLIMATE_CHANGE_ACTION_PLAN_2023-2027.pdf	Kenya	Sub-national
Kiambu County Climate Change Action Plan 2023-2027	Inclusion	https://maarifa.cog.go.ke/sites/default/files/2024-07/KCCCAP%20REVIEWED%20AND%20IMPROVED%20COPY%20AS%20AT%2006.10.2023%20updated%20%281%29.pdf	Kenya	Sub-national
Kirinyaga County Climate Change Action Plan 2023-2027	Inclusion	https://maarifa.cog.go.ke/sites/default/files/2024-07/Kirinyaga%20CCAP%202023-2027%20Review%20%282%29.pdf	Kenya	Sub-national
Kisii County Climate Change Action Plan 2023-2027	Inclusion	https://maarifa.cog.go.ke/sites/default/files/2024-06/CCCAP%20KISII%202023....Revised%20oct%202023.pdf	Kenya	Sub-national
Kisumu County Climate Change Action Plan 2023-2027	Inclusion	https://maarifa.cog.go.ke/sites/default/files/2024-06/FINAL%20KISUMU%20CCAP%202023-2027.pdf	Kenya	Sub-national
Laikipia County Climate Change Action Plan 2023-2027	Inclusion	https://www.maarifa.cog.go.ke/sites/default/files/2024-07/LAIKIPIA%20COUNTY%20CCAP%202023-2027%20draft%2027-5-2023.pdf	Kenya	Sub-national
Lamu County Climate Change Action Plan (CCCAP) 2023-2027	Inclusion	https://maarifa.cog.go.ke/sites/default/files/2024-07/LCCAP%20-Revised.pdf	Kenya	Sub-national
Machakos County Climate Change Action Plan 2023-2027	Inclusion	https://maarifa.cog.go.ke/sites/default/files/2024-07/MCCCAP%202023%206TH%20SEP.pdf	Kenya	Sub-national
Makueni County Environment and Climate Change Policy 2021	Inclusion	https://makueni.go.ke/sandbox/site/files/2023/06/Makueni-County-Environment-and-Climate-Change-Policy-2021.pdf	Kenya	Sub-national
Mandera County Climate Change Action Plan 2023-2027	Inclusion	https://cmsuat.icta.go.ke/climate/sites/default/files/2025-05/Final%20Reviewed%20CCAP%202023-2027_0.pdf	Kenya	Sub-national
Nairobi City County Climate Action Plan 2020-2050	Inclusion	https://www.kenyaclimatedirectory.org/resources/6537be17b4791	Kenya	Sub-national
Nakuru County Climate Change Action Plan 2023-2027	Inclusion	https://nakuru.go.ke/wp-content/uploads/2024/08/Nakuru-County-CAP-DRAFT-2023-06-05.pdf	Kenya	Sub-national
Nyandarua County Climate Change Action Plan 2023-2027	Inclusion	https://maarifa.cog.go.ke/sites/default/files/2024-07/Reviewed%20NYANDARUA%20COUNTY%20CLIMATE%20CHANGE%20ACTION%20PLAN%202023-2027%20Final%20%281%29.pdf	Kenya	Sub-national
Nyeri County Climate Change Action Plan 2023-2027	Inclusion	https://maarifa.cog.go.ke/sites/default/files/2024-07/REVISED%20NYERI%20COUNTY%20CCAP%202023-2027%20pdf.pdf	Kenya	Sub-national
Samburu County Climate Change Action Plan 2023-2027	Inclusion	https://maarifa.cog.go.ke/sites/default/files/2024-07/SAMBURU%20COUNTY%20CCAP%20REPORT.pdf	Kenya	Sub-national
The Tana River County Climate Change Action Plan (2023-2027)	Inclusion	https://maarifa.cog.go.ke/sites/default/files/2024-07/Tana%20River%20CCCAP%20Final%20%20OCT%202023.pdf	Kenya	Sub-national
The Trans Nzoia County Climate Change Action Plan	Inclusion	https://maarifa.cog.go.ke/sites/default/files/2024-07/Trans%20Nzoia%20County%20CCAP%202023-2027%20Final.pdf	Kenya	Sub-national
[Uasin Gishu] Climate Change Action Plan 2023-2027	Inclusion	https://maarifa.cog.go.ke/sites/default/files/2024-03/Uasin%20Gishu%20County%20Climate%20Change%20Action%20.pdf	Kenya	Sub-national
Vihiga County Climate Change Action Plan, 2023-2027	Inclusion	https://repository.kippra.or.ke/server/api/core/bitstreams/2f1e8644-afd9-4d3d-9f66-dfc396eb93c4/content	Kenya	Sub-national
West Pokot County Climate Change Action Plan 2023-2027	Inclusion	https://maarifa.cog.go.ke/sites/default/files/2024-03/West%20Pokot%20County%20Climate%20Change%20Action%20Plan.pdf	Kenya	Sub-national
Mombasa County Climate Action Plan 2023-2050	Inclusion	https://repository.kippra.or.ke/items/398a7727-9c98-47ca-aa4e-883ba3d19aee	Kenya	Sub-national

## Sheet: Documents_Final_Data extraction
Document name	Primary affiliation organisation(s) or institution(s)	Primary affiliation organisation(s) or institution(s) - Category	Organisations or institutions (within country of focus) which contributed to document (not primary affiliation) [as per acknowledgements section if available or equivalent section]	Organisations or institutions (outside country of focus) which contributed to document (not primary affiliation) [as per acknowledgements section if available or equivalent section]	Geographic scope of primary affiliation institution(s) or organisation(s)	Type of document, as reported by document [based on document title, executive summary or equivalent section]	Funding body(ies) (if stated) [based on word search 'fund*' AND 'financial']	Funding body(ies) (if stated) [based on word search 'fund*' or 'financial'] - page numbers	Document version/ edition (if applicable)	Previous version(s) (URL(s) if available)	Publication year	Time period that document covers - start year	Time period that document covers - end year/ Document expiry year	Document primary aim(s) (as stated in executive summary or equivalent section if executive summary not available)	Document primary aim(s) (as stated in executive summary or equivalent section) - page numbers	Document geographic scope	Country focus	Country focus/Djibouti	Country focus/Eritrea	Country focus/Ethiopia	Country focus/Kenya	Country focus/Somalia	Country focus/South Sudan	Country focus/Sudan	Country focus/Uganda	Country focus/Other	Specify other country(ies)	Reference to 'health' in document	Dedicated health section(s)	Dedicated health section(s) - page numbers	Dedicated health section(s) - Health topic(s) specified	Health topic(s) specified/Infectious diseases	Health topic(s) specified/Maternal and child health	Health topic(s) specified/Nutrition	Health topic(s) specified/Mental health	Health topic(s) specified/Non-communicable diseases	Health topic(s) specified/Heat-related illnesses	Health topic(s) specified/Injury from extreme climate events	Health topic(s) specified/Other	Specify other health topic(s)	(Sub-)Heading of dedicated health section(s)	Reference to 'disease' in document (in reference to infectious disease)	Dedicated infectious disease section(s)	Dedicated infectious disease section(s) - page numbers	Dedicated infectious disease section(s) - Infectious disease(s) specified	Infectious disease(s) specified/Anthrax	Infectious disease(s) specified/Anthrax - specify human, animal, or both	Infectious disease(s) specified/Cholera or AWD or Diarrhoea	Infectious disease(s) specified/Measles
Ethiopia's long-term low emission and climate resilient development strategy (2020-2050)	Ministry of Planning and Development	Government - National	Steering Committee stakeholders, technical working groups (line ministries, Climate Resilience Green Economy Facility)	Global Green Growth Institute	National	Strategy	AFD	10	1		2023	2020	2050	As part of the Paris Agreement, countries are encouraged to produce a long-term low emissions development strategy (LT-LEDS) to provide a roadmap for longterm decarbonization and climate resilience, which is particularly useful in the context of Nationally Determined Contributions (NDCs), since these trajectories can then be used as a benchmark for revised and updated NDCs.	10	National	Ethiopia			1								1	0													0	0			0		0	0
Updated Nationally Determined Contribution	Government of the Federal Democratic Republic of Ethiopia	Government - National	Consultation process stakeholders (NS)	NS	National	NDC	NS		2	Ethiopia First NDC (https://unfccc.int/documents/497472)	2021			This updated NDC provides a suite of sectoral priority interventions that will buide sectors, development partners, development financing institutions, the private sector, and other stakeholders in implementing the activities set out in this document.	vi	National	Ethiopia			1								1	0													0	0			0		1	1
Ethiopia's Climate-Resilient Green Economy - Green economy strategy	Prime Minister's Office, Environmental Protection Authority, Ethiopian Development Research Institute	Government - National	Government institutions (NS)		National	Strategy	NS		1		2011			The objective [of the CRGE initiative] is to identify green economy opportunities that could help Ethiopia reach its ambitious growth targets while keeping greenhouse gas emissions low. ...This report summarises the findings of the CRGE initiative, and particularly focuses on outlining the plan to develop a green economy.	iii (#3)/ Prei (#15)	National	Ethiopia			1								1	0													0	0			0		0	0
Ethiopia's Third National Communication to the United Nations Framework Convention on Climate Change (UNFCCC)	Government of the Federal Democratic Republic of Ethiopia	Government - National	NS	NS	National	National Communication	NS		3	NC1 2001 (https://unfccc.int/sites/default/files/resource/Ethiopia%20INC.pdf); NC2 2015 (https://unfccc.int/sites/default/files/resource/ethnc2.pdf)	2022			Ethiopia’s NC3 encompasses information on National Circumstances, the National Greenhouse Gas Inventory, Mitigation Assessment, Vulnerability and Adaptation and Other Information relevant to the UNFCCC, which covers the Energy, Industrial Processes and Product Use (IPPU), Agriculture, Forest and Other Land Use (AFOLU), and Waste sectors and information on mitigation actions and their effects; oth…	3	National	Ethiopia			1								1	1	257	Vector-borne diseases (malaria), Water-borne diseases (diarrhoea, cholera), Zoonotic diseases (leptospirosis, Q fever, Trypanosomiasis, TB), Communicable diseases (meningitis), Nutrition-related impacts, WASH, Climate adaptation to health programmes	1	0	1	0	0	0	0	1	WASH, Climate adaptation to health programmes	Vulnerability Impacts, and Adaptation Assessment - Human Health (Vector-borne diseases, Water-borne diseases, Zoonotic Diseases, Communicable diseases, Nutrition-related Impacts, Adaptation Measures in the Health Sector)	1	1	258	Vector borne diseases, malaria, diarrhoea, cholera, AWD, leptospirosis, Q fever, Trypanosomiasis, TB, meningitis, Waterborne or foodborne diseases, dengue fever, yellow fever, scabies	1	Livestock	1	1
Intended Nationally Determined Contribution (INDC) of the Federal Democratic Republic of Ethiopia	Government of the Federal Democratic Republic of Ethiopia	Government - National	NS	NS	National	INDC	NS		1		2015			This Intended Nationally Determined Contribution (INDC) is a nationwide sectoral document aiming at laying out the adaptation initiatives, addressing both climate change adaptation and mitigation objectives, that Ethiopia intends to undertake in order to limit its net greenhouse gas (GHG) emissions by 2030. (FAO URL) ...The Ethiopian INDC (EINDC) is aligned with the national development plan and …	https://www.fao.org/faolex/results/details/en/c/LEX-FAOC186529/; 3	National	Ethiopia			1								1	0													0	0			0		0	0
Ethiopia’s Climate Resilient Green Economy - National Adaptation Plan	Environment, Forests and Climate Change Commission (EFCCC)	Government - National	Relevant government institutions, subject matter specialists, researchers, academics	USAID (Ethiopia), USFS-IP, IISD	National	National Adaptation Plan	NS		1		2019			Its goal is to reduce vulnerability to the impacts of climate change by building adaptive capacity and resilience. NAP-ETH aims to strengthen holistic integration of climate change adaptation in Ethiopia‟s long-term development pathway, supported by effective institutions and governance structures, finance for implementation and capacity development and strengthened systems for disaster risk mana…	iv (#7)/ I (#13)	National	Ethiopia			1								1	0													1	0			0		0	0
Ethiopia's First Biennial Update Report (FBUR) under the UNFCCC	Government of the Federal Democratic Republic of Ethiopia	Government - National	NS	NS	National	BUR	NS		1		2024			Ethiopia's First Biennial Update Report covers the period from 2018 to 2020, providing information on our national circumstances, greenhouse gas inventory, mitigation assessment, adaptation, and other relevant information. It includes sectors such as Energy, Industrial Processes and Product Use (IPPU), Agriculture, Forest and Other Land Use (AFOLU), and waste. The report also highlights our mitig…	2	National	Ethiopia			1								1	0													0	0			0		0	0
Ethiopia's Climate Resilient Green Economy: National Adaptation Plan (NAP) Implementation Roadmap	Environment, Forest and Climate Change Commission (EFCCC)	Government - National	Consultation process stakeholders (central and local government, NGOs, CSOs, private sector, vulnerable groups)	IISD	National	Roadmap	NS		1		2020			The objective of the NAP-ETH Implementation Roadmap is to identify key enabling activities instrumental to achieving the country’s NAP, their timelines, and key milestones to note during implementation in collaboration with key actors responsible for their delivery. It will also help facilitate the implementation of actions identified through the NAP process.	2	National	Ethiopia			1								1	1	40	Vector-borne diseases, water-borne diseases, malnutrition, vulnerable populations (rural, farmers), health problems associated with weather-related air quality, injury and mortality through floods and storms, WASH	1	0	1	0	1 (health problems associated with weather-related air quality)	1	1	1	Vulnerable populations (rural, farmers), WASH	Implementation Component #3: Health, Livelihoods, and Social Protection	1	0			0		1	0
Ethiopia's Climate-Resilient Green Economy - Climate Resilience Strategy: Water and Energy	Ministry of Water, Irrigation and Energy	Government - National	NS	NS	National	Strategy	NS		1	Builds on Green Economy Strategy	2015			The Climate Resilience strategy sets out the implementation priorities for the Ministry of Water, Irrigation and Energy, building on the Green Economy Strategy.	2	National	Ethiopia			1								1	0													0	0			0		1	0
Ethiopia's Climate Resilient Transport Sector Strategy	Ministry of Transport	Government - National	NS	NS	National	Strategy	NS		1		2015			This Climate Resilient Transport Sector Strategy sets the framework for the Government of Ethiopia to deliver an integrated, modern transport system with a strong focus on multi modal transportation links and a customer service. ...Underpinning the vision are the key principles of safety, sustainability, integration and affordability, consistent with the Government’s vision outlined in the Climat…	1	National	Ethiopia			1								1	1	15	Exposure to pollutants, Healthy transport options	0	0	0	0	0	0	0	1	Exposure to pollutants, Healthy transport options	Objectives of the Strategy - Objective 4: Promoting Public Health and Reducing Social Disadvantage	1	0			0		0	0
Addis Ababa Climate Action Plan 2021-2025	Addis Ababa City Administration, Addis Ababa Environmental Protection and Green Development Commission	Government - Local	Stakeholders (pg. 29)	C40 Cities Climate Leadership Group, Ricardo Energy and Environment, Sustainable Energy Africa	Sub-national	Action Plan	Danish Ministry of Foreign Affairs, Department of Business, Energy and Industrial Energy	147	1		2021	2021	2025	The CAP identifies key emission sources by sector within the city under the BASIC level of reporting of the Global Protocol for Community-scale Greenhouse Gas Emission Inventories Standard, in order to a set of recommendations and pathways towards an equitable, inclusive, climate resilient and carbon neutral Addis by 2050.	10	Sub-national	Ethiopia			1								1	1	100	WASH, Air & water pollution, Vulnerable populations (informal settlements), Communicable diseases (sanitation, flooding), Vector-borne diseases (yellow fever, malaria)	1	0	0	0	0	0	0	1	WASH, Air & water pollution, Vulnerable populations (informal settlements)	Adaptation Actions Roadmap - Health Sector	1	0			0		0	0
Climate Change Education Strategy of Ethiopia 2017-2030	Ministry of Environment, Forests and Climate Change, Ministry of Education (Government of the Federal Democratic Republic of Ethiopia)	Government - National	Consultation process stakeholders (federal and subnational levels, MOE, MOEFCC)	UNCC:Learn, [logos title page]	National	Strategy	UNCC:Learn	8	1		2017	2017	2030	…this CCE Strategy covers the period 2017-2030 and shall serve as Ethiopia’s Comprehensive Framework for promoting CC Learning during the period.	8	National	Ethiopia			1								0	0													0	0			0		0	0
Ethiopia's Climate Resilient Green Economy - Climate Resilience Strategy Agriculture and Forestry	Ministry of Agriculture, Ministry of Environment and Forest (Government of the Federal Democratic Republic of Ethiopia)	Government - National	Consultation process stakeholders (NS)	NS	National	Strategy	NS		1	Part of 2011 Climate Resilient Green Economy (CRGE) strategy	2011			...this strategy’s focus is on the challenges faced in the agriculture and forestry sectors related to current and future climate, the options to cope with these challenges as well as identifying the financial sources to fund these options… (pg. 4); The strategy aims to identify the impact of both current weather variability and future climate change on Ethiopia (‘challenge’), to highlight option…	4; 8	National	Ethiopia			1								1	0													0	0			0		0	0
Kenya Climate Smart Agriculture Strategy 2017-2026	Ministry of Agriculture, Livestock and Fisheries	Government - National	Ministry of Environment and Natural Resources	World Bank, UNDP, FAO	National	Strategy	World Bank	5	1		2017	2017	2026	The broad objective of the Kenya CSA Strategy (KCSAS) is to adapt to climate change, build resilience of agricultural systems while minimizing emissions for enhanced food and nutritional security and improved livelihoods. The specific objectives of the KCSAS are to (i) enhance adaptive capacity and resilience of farmers, pastoralists and fisher-folk to the adverse impacts of climate change; (ii) …	9	National	Kenya				1							1	0													0	0			0		0	0
The National Treasury - National Policy on Climate Finance	The National Treasury	Government - National	County governments	NS	National	Policy	NS		1		2016			This Policy establishes the legal, institutional and reporting frameworks to access and manage climate finance, consistent with the institutional structures and framework set out in the Climate Change Act, 2016. The goal of the Policy is to further Kenya’s national development goals through enhanced mobilisation of climate finance that contributes to low carbon climate resilient development goals.	iv-v	National	Kenya				1							1	0													1	0			0		1	0
A Climate Risk Management Framework for Kenya	The Government of Kenya	Government - National	NDMA, Ministry of Environment and Natural Resources, NDOC, South Eastern Kenya University, KRCS, Directorate of Special Programs, CAMCO Advisory Services Kenya, Kenya Meterological Services, University of Nairobi	UNDP (Kenya), UNISDR	National	Framework	See pg. iv	iv	1		2016			The objective of this climate risk management framework is to bring together these currently separate fields of work so that disaster risk reduction, climate change adaptation and sustainable development are pursued as mutually supportive rather than stand-alone goals, and so that an integrated climate risk management approach becomes a central part of policy and planning.	vii	National	Kenya				1							1	0													1	0			0		0	0
Kenya National Adaptation Plan 2015-2030	Ministry of Environment and Natural Resources	Government - National	NDMA, Ministry of Agriculture, Livestock and Fisheries, South Eastern Kenya University, Kenya Climate Innovation Centre, Kenya Agricultural and Livestock Research Organisation, Ministry of Water and Irrigation, Kenya Association of Manufacturers, Kenya Wildlife Service, Ministry of Devolution and Planning, National Climate Change Secretariat, National Environmental Management Authority, Ministry …	CARE International, Norwegian Church Aid	National	National Adaptation Plan	UK DFID	54	1		2016			The aim of this NAP is to consolidate the country’s vision on adaptation supported by macro-level adaptation actions that relate with the economic sectors and county level vulnerabilities to enhance long term resilience and adaptive capacity. This NAP presents adaptation actions that cover the time frame 2015-2030.	1	National	Kenya				1							1	1	30 (table format)	Integration of climate change adaptation in health sector	0	0	0	0	0	0	0	1	Integration of climate change adaptation in health sector	Proposed sectoral adaptation actions - Health	1	0			0		1	0
National Climate Change Response Strategy	Ministry of Environment and Mineral Resources	Government - National	Consultation process stakeholders, NCCRS Advisory Committee, NEMA, line Ministries, Departmental Committee of Land and Natural Resources, Departmental Committee on Agriculture, Livestock and Cooperatives	Environmental Programme Support (Governments of Denmark and Sweden), UNDP, UNEP, IDRC, IGAD (ICPAC)	National	Strategy	Governments of Denmark and Sweden [other international supporters NS if technical or financial support]	4	1		2010			In response to the challenges and opportunities posed by climate change, Kenya has developed this National Climate Change Response Strategy. The vision of the Strategy is for a prosperous and climate change resilient Kenya. The mission is to strengthen and focus nationwide actions towards climate change adaptation and GHG emission mitigation. This will be achieved by ensuring commitment and engag…	5	National	Kenya				1							1	1	41; 53; 80	Vector-borne diseases (malaria, RVF), mortality due to climate-related disasters, impact on health infrastructure, environmental diseases (typhoid, amoeba, cholera, bilharzia), WASH, Chikungunya, Malnutrition, respiratory illnesses (pg. 41); Malaria, TB, diarrhoea, RVF, dengue fever, typhoid, cholera, diarrhoea, WASH, respiratory and cardiovascular diseases (pg. 53)	1	0	1	0	1 (respiratory, cardiovascular)	0	1	1	Impact on health infrastructure, WASH	Sectoral Adaptation and Mitigation Interventions - Health (pg. 53); Research and Development - Health (pg. 80)	1	0			1	Zebras	1	0
Kenya Third National Communication (NC3) - Third NC to the United Nations Framework Convention on Climate Change	Ministry of Environment, Climate Change and Forestry	Government - National	Line sectors, national and county-level ministries, departments, agencies and non-state actors	CBIT-GSP, Transparency Accelerator Initiative, NAP-Global, Fauna & Flora Kenya, GIZ, ILRI-CIAT	National	National Communication	GEF	74	3	NC1 (https://unfccc.int/sites/default/files/resource/Kenya%20INC.pdf); NC2 (https://unfccc.int/sites/default/files/resource/Kennc2.pdf)	2024			The report comprehensively describes climate actions that Kenya has implemented, is implementing, and plans to implement to achieve its Nationally Determined Contribution and the global long-term goals of the Convention and its Paris Agreement.	D	National	Kenya				1							1	1	56	Climate-sensitive diseases (malaria)	1	0	0	0	0	0	0	0		Adaptation strategies, policies, goals and plans - Health, Sanitation and Human Settlements	1	0			1	NS	0	0
Kenya's Intended Nationally Determined Contribution (INDC)	Ministry of Environment and Natural Resources	Government - National	NS	NS	National	INDC	NS		1		2015		2030	This document presents Kenya’s Intended Nationally Determined Contribution (INDC) in response to decisions adopted at the 19th and 20th sessions of the Conference of the Parties to the United Nations Framework Convention on Climate Change (UNFCCC); that invite Parties to communicate to the Secretariat their INDCs, towards achieving the objective of the UNFCCC as set out in Article 2 of the Conven…	1	National	Kenya				1							1	0													0	0			0		0	0
Kenya's First Biennial Transparency Report (BTR)	Ministry of Environment, Climate Change and Forestry	Government - National	Line sectors, national and county-level ministries, departments, agencies and non-state actors	CBIT-GSP, Transparency Accelerator Initiative, NAP-Global, Fauna & Flora Kenya, GIZ, ILRI-CIAT	National	BTR	GEF	86	1		2024			This Biennial Transparency Report (BTR) has been compiled for the Government of Kenya to fulfill our national obligations under the enhanced transparency framework established by Article 13 of the Paris Agreement. ...The report comprehensively describes climate actions that Kenya has implemented, is implementing, and plans to implement to achieve its Nationally Determined Contribution and the glo…	ii, iii	National	Kenya				1							1	1	69	Climate-sensitive diseases (malaria)	1	0	0	0	0	0	0	0		Adaptation strategies, policies, goals and plans to integrate adaptation into Kenya's Climate Action - Health, Sanitation and Human Settlements	1	0			1	NS	0	0
Kenya's Second Nationally Determined Contribution (2031-2035)	Ministry of Environment, Climate Change and Forestry	Government - National	National and county government sectors, civil society, academia, private sector, labour movement, enviornmental justice orgnaisations, youth organisations	NS	National	NDC	NS		2	Updated NDC (https://unfccc.int/sites/default/files/NDC/2022-06/Kenya%27s%20First%20%20NDC%20%28updated%20version%29.pdf)	2025	2031	2035	This Second Nationally Determined Contribution which is to be implemented from 1st January 2031 to 31st December 2035, has been prepared in accordance with Article 4 of the Paris Agreement and pursuant to Decisions 6/CMA.1 and 6/CMA.3. ...the priorities outlined in this NDC are aligned with the draft Long Term Low Emission Development Strategy and analyses of sectoral long-term strategies and pla…	2	National	Kenya				1							1	0													1	0			0		0	0
Kenya's Initial Biennial Update Report	Ministry of Environment, Climate Change and Forestry	Government - National	Line sectors, national and county-level ministries, departments, agencies and non-state actors	CBIT-GSP, Transparency Accelerator Initiative, NAP-Global, Fauna & Flora Kenya, GIZ, ILRI-CIAT	National	BUR	GEF	41	1		2024			This Biennial Update Report (BUR) has been compiled for the Government of Kenya in fulfilment of its reporting obligation under decision 2/CP/17 paragraph 41(f). ...Kenya’s initial and final BUR capture the latest information up to 2022, including information necessary to track progress on implementing Kenya Nationally Determined Contribution 2020. The BUR aims to publish information on the natio…	iii, 1	National	Kenya				1							1	0													0	0			0		0	0
Central Bank of Kenya - Guidance on Climate-Related Risk Management	Central Bank of Kenya	Government - National	NS	NS	National	Guidance	NS		1		2021			This Guidance is aimed at guiding financial institutions to manage their climate-related risks by integrating climate related risk management into their business decisions and activities. The guidance provides institutions with a roadmap to integrate climate-related risks in their decision-making frameworks.	6	National	Kenya				1							0	0													0	0			0		0	0
National Climate Change Action Plan (NCCAP) III 2023-2027	Ministry of Environment, Climate Change and Forestry	Government - National	National Climate Change Action Plan Steering Committee; Adaptation and Mitigation Technical Working Groups (national & county governments, civil society, private sector, academia); Consultation process stakeholders (national and county governments, civil society, academia, women’s groups, youth groups, marginalised and minority groups, private sector)	GIZ; UNDP; UNCF; Alliance of Biodiversity International; International Center for Tropical Agriculture Africa hub; ILRI; Kenya Red Cross Society; NAP Global Network Secretariat; International Institute for Sustainable Development	National	Action Plan	NS		3	1st NCCAP (https://faolex.fao.org/docs/pdf/ken147843.pdf); 2nd NCCAP (https://faolex.fao.org/docs/pdf/ken190169.pdf)	2016	2023	2027	The National Climate Change Action Plan 2023–2027 (NCCAP 2023–2027) presents the detailed priority actions that Kenya will embark on to address climate change during the 2023–2027 medium-term planning period. ...The goals of the NCCAP 2023–2027 are to: (1) Align climate change actions in the country with the Government’s development agenda, including Kenya Vision 2030 and the Bottom-Up Economic T…	xxv	National	Kenya				1							1	1	102	Climate change related diseases (vector-borne, water-borne, malaria, dengue), Heat stress/ heat-related deaths, WASH, Vulnerable populations (women, children, elderly, immunocompromised), Malnutrition	1	1	1	0	0	1	0	1	WASH, Vulnerable populations (elderly, immunocompromised)	Priority Climate Change Actions - Health, Sanitation and Human Settlements	1	0			0		1	0
Bomet County Climate Change Action Plan 2022-2026	County Government of Bomet (Department of Water, Sanitation, Environment, Natural Resources and Climate Change)	Government - Local	NS	NS	Sub-national	Action Plan	NTPIU (FLLoCA program)	iii	1		2023	2023	2026	This Bomet County Climate Change Action Plan (BCCCAP) 2022-2026 is a five-year plan to steer County’s climate change action. The BCCCAP provides mechanisms and measures to achieve low carbon climate resilient development, in a manner that prioritizes adaptation, and recognizes the essence of enhancing the climate resilience.	x	Sub-national	Kenya				1							1	1	28	Health sector adaptation to climate change, Nutrition and food security, Strengthen knowledge of links between disease and climate change	1	0	1	0	0	0	0	1	Health sector adaptation to climate change, Strengthen knowledge of links between disease and climate change	Priority County Climate Change Actions - Human health and well-being	1	0			0		1	0
Nyamira County Climate Change Action Plan 2023-2028	County Government of Nyamira (Department of Environment, Water, Energy, Mining, Climate Change and Natural Resources)	Government - Local	Technical Working Group; Consultation process stakeholders (citizens, private sector, academia, civil society organisations)	NS	Sub-national	Action Plan	World Bank; KFW; Government of Germany; DANIDA; Sweden-Sverige; National & County Government	iv	1		2023	2023	2028	This Action Plan therefore, provides a clear and concise articulation of priority actions to climate variability and change as well as addressing implementation gaps in these areas. ...It provides mechanisms and measures to achieve low carbon climate resilient development, in a manner that prioritizes adaptation, and recognizes the essence of enhancing the climate resilience.	vi	Sub-national	Kenya				1							1	0													1	0			0		1	0
Kitui County Environment and Climate Change Policy, 2023	County Government of Kitui	Government - Local	Kitui County Climate Change Unit; Department of Environment, Energy and Mineral Resources (NS if national/county level); PACJA; County Policy Development Committee; CSO networks	NS	Sub-national	Policy	NS		1		2023			The policy identifies many challenges to the implementation of environmental conservation, climate change mitigation and adaptation measures and prioritizes interventions in the following; lack of policy, legal, regulatory and institutional framework on climate change adaptation and mitigation; low community and ecosystem resilience and inadequate adaptive capacity to climate change impacts; vuln…	xi	Sub-national	Kenya				1							1	1	9	Increased disease vectors and disease outbreaks, WASH, Food insecurity and malnutrition, Zoonotic disease spread, Encroachment of wildlife into human habitats leading to human injury	1	0	1	0	0	0	0	1	WASH, Encroachment of wildlife into human habitats leading to human injury	Background Information - Health	1	0			0		0	0
Baringo County Climate Change Action Plan 2023-2027	Baringo County Government (department of Water, Irrigation, Environment, Natural Resources, Climate Change and Mining)	Government - Local	Technical Working Group; County Climate Change Directorate (CCCU); County departments of Agriculture, Livestock and Fisheries, Water and Irrigation, Disaster Unit, Treasury and Economic planning, Civic Education	NS	Sub-national	Action Plan	National treasury; FLLOCA program	4	1		2023	2023	2027	The Baringo County Climate Change Action Plan 2022-2027 (BCCCAP2022-2027) presents actions that the County will implement to address climate change. This action plan articulates the implementation plan for climate change response informed by the climate change needs and response assessment.	9	Sub-national	Kenya				1							1	1	35 (also Safeguard human and veterinary health section [pg. 31] but veterinary-focussed)	Death and illness from extreme weather events, food system disruption, increased zoonotic and food borne diseases, WASH, vector borne diseases, mental health issues, Vulnerable populations (women, children, ethnic minorities, displaced persons, elderly, immunocompromised)	1	1	1	1	0	0	1	1	WASH, Vulnerable populations (ethnic minorities, displaced persons, elderly, immunocompromised)	Priority Climate Change Actions for 2022-2027 - Climate Change Priority 7: Sensitive Health Risks	1	0			0		0	0
Kitui County Climate Change Action Plan (KCCCAP) 2023-2027	County Government of Kitui	Government - Local	National and County government departments; NGOs; CSOs; Ministry of Environment, Climate Change and Forestry	FLLoCA program	Sub-national	Action Plan	FLLoCA program	11	1		2023	2023	2027	Kitui County Climate Change Action Plan (CCAP) is a strategic document that outlines the priorities, goals, and actions to address climate change challenges. The primary purpose of the CCAP is to enhance climate resilience, promote sustainable development, and safeguard the well-being of communities and ecosystems.	16	Sub-national	Kenya				1							1	1	45; 70 (table)	WASH, Disease outbreak response and surveillance, Food security and nutrition, Vaccination against climate change related diseases, Civic awareness on health related issues, Strengthen health facilities, Health services for underserved areas, Drug access and supply, Diagnostic services, Ambulance services, Medical specialists (pg. 45); WASH, Health care access, Community health services (pg. 70)	1	0	1	0	0	0	0	1	WASH, Civic awareness on health related issues, Strengthen health facilities, Health services for underserved areas, Drug access and supply, Diagnostic services, Ambulance services, Medical specialists, Community health services	Priority County Climate Change Actions - Health services sector (pg. 45); Delivery Mechanisms for County Climate Action Plan - Implementation Matrix - Public Health Sector (pg. 70)	1	0			0		0	0
Marsabit County Climate Change Action Plan 2023-2027	County Government of Marsabit (Department of Water, Environment, Climate Change, Forestry and Natural Resources)	Government - Local	Technical Working Group; Consultation process stakeholders (Climate departments of national & county government, NGOs, CSOs); CRS-Nawiri; PACIDA; FH-Kenya Rapid; BOMA	international organizations'; Caritas; LMC-Mercy Corps	Sub-national	Action Plan	NS		2	The Marsabit County Climate Change Action Plan (2018-2022)	2023	2023	2027	In order to cushion key sectors against the impact of climate change, the stakeholders have come up with Marsabit County Climate Change Action Plan (2023-2027). The Plan has identified sectoral adaptation needs and also details specific sectoral actions plans, key implementing partners and indicative costs.	4	Sub-national	Kenya				1							1	0													1	0			0		1	0
Ministry of Environment, Climate Change & Forestry - Strategic Plan 2023-2027	Ministry of Environment, Climate Change and Forestry	Government - National	stakeholders and development partners' (NS if national-level)	UNDP	National	Strategy	UNDP	vii	5	Ministry's First-Generation Strategic Plan (2004-2007), Second-Generation Strategic Plan (2008-2012), Third- Generation Strategic Plan (2013-2017), Fourth-Generation Strategic Plan (2018-2022) [NB. Ministry of Environment, Climate Change and Foresty was created in 2023]	2023	2023	2027	The Ministry’s Strategic Plan (2023-2027) provides a roadmap that the Ministry will pursue within the five years.	xi	National	Kenya				1							1	0													0	0			0		0	0
Narok County Climate Change Action Plan 2023-2027	County Government of Narok (Department of Environment, Water, Energy, Natural Resources and Climate Change)	Government - Local	Consultation process stakeholders (national & county government, faith-based organisation, chamber of commerce, community-based organisations, community members)	NS	Sub-national	Action Plan	World Bank; National Treasury; MMWCA	ii	1	NB. Builds on National Climate Change Action Plan 2013-2017	2023	2023	2027	NC-CCAP 2023-2027 aims to further Kenya’s development goals by providing mechanisms and measures to achieve low carbon climate resilient development in a manner that prioritises adaptation. This plan builds on the first Action Plan (2013-2017) and provides a framework for Kenya to deliver on its Nationally Determined Contribution (NDC) under the Paris Agreement of the United Nations Framework Con…	x	Sub-national	Kenya				1							1	1	30	Malaria and other vector borne disease, WASH	1	0	0	0	0	0	0	1	WASH	Identification of strategic climate action priorities in the PCRA - Mainstream climate change adaptation into the health sector; and increase the resilience of human settlements, including improved solid waste management in urban areas	1	0			0		1	0
Siaya County Climate Change Action Plan (2023-2028)	County Government of Siaya (Department of Water, Sanitation, Environment, Natural Resources and Climate Change)	Government - Local	Technical Working Group; 'national and county government departments, development partners working in Siaya County, community groups, traditional institutions, opinion leaders and academia'	NS	Sub-national	Action Plan	NS		1		2023	2023	2028	In order to cushion key sectors against the impact of climate change, the stakeholders have come up with Siaya County Climate Change Action Plan (2023-2027). The plan has identified sectoral adaptation needs and also details specific sectoral actions plans, key implementing partners and indicative costs.	ix	Sub-national	Kenya				1							1	1	21	Vaccination against climate related diseases, Climate-proofed health infrastructure, Nutrition, Public health emergency response, Pregnant women LLITN provision	1	1	1	0	0	0	0	1	Climate-proofed health infrastructure, Nutrition, Public health emergency response, Pregnant women LLITN provision	Sectoral Climate Change Action Priorities - Health	1	0			0		1	0
(Turkana) County Climate Change Action Plan 2023-2027	Turkana County Government	Government - Local	University of Nairobi (REACH Programme), communities, civil society, development partners (implementing climate-related projects in county), county executive members, technical officers, County Assembly Committees, Climate Change Directorate (Ministry of Tourism, Culture, Natural Resources and Climate Change), Climate Change Concepts Adventurers, LOKADO, Diocese of Lodwar	UNWFP, Wetlands International, VSO, IOM, Practical Action, CARITAS, CRS, International Alert, World Vision	Sub-national	Action Plan	NS		1		2023	2023	2027	The Turkana County Climate Change Action Plan will help in prioritization of important adaptation initiatives and operations which are linked to the wards, county, national, regional, and global development priorities through the various development blueprints such as the County Integrated Development Plan (CIDP) thus ensuring that climate change adaptation funds serve the purpose of integrated c…	ii	Sub-national	Kenya				1							1	1	14	Malaria, Water-borne diseases (cholera, typhoid), Climate impact on human settlements (urban poor populations, informal settlements, low-income areas), Waste management	1	0	0	0	0	0	1	1	Climate impact on human settlements (urban poor populations, informal settlements, low-income areas), Waste management	Priority Actions and Strategies on Health, Sanitation and Human Settlement	1	0			0		1	0
Nyamira County Climate Change Policy	County Government of Nyamira	Government - Local	NS	NS	Sub-national	Policy	NS		1		2021			The goal of this Policy is to enhance adaptive capacity and resilience to Climate Change, promote low carbon development for the sustainable development of Nyamira County and lay strategies for limiting the magnitude of future climate change.	20	Sub-national	Kenya				1							1	1	18	Climate-sensitive infectious diseases (food or waterborne diseases, diarrhoea, hepatitis A, typhoid fever), Vector-borne diseases (malaria, dengue fever, RVF), Malaria	1	0	0	0	0	0	0	0		Impacts of Climate Change in the County - Health	1	0			0		1	0
Turkana County Climate Change Policy	County Government of Turkana (Ministry of Water Services, Environment and Mineral Resources)	Government - Local	Diocese of Lodwar, Turkana County Community Land Technical committee, County government officers, communities, civil society, development partners (implementing climate-related projects in county), County Executive members, technical officers, County Assembly Committees	FAO (Kenya), Trocaire (NGO)	Sub-national	Policy	UK AID (DFID)	iv	1		2020			To safeguard sustainable development, the County Government of Turkana has developed this Climate Change Policy to provide a clear and concise articulation of overall response priorities to climate variability and change… This Policy has been developed to facilitate a coordinated, coherent and effective response to the local, national and global challenges and opportunities presented by climate c…	v	Sub-national	Kenya				1							1	1	28; 10	Health and education service improvement; Climate-sensitive infectious diseases (food or waterborne diseases, diarrhoea, hepatitis A, typhoid fever), Vector-borne diseases (malaria, dengue fever, RVF), Malaria	1	0	0	0	0	0	0	1	Health and education service improvement	Strengthen the climate resilience of communities in Turkana through enhancing their adaptive capacity and sustainable livelihoods - Health and education services (pg. 28); Impacts of Climate Change in Turkana County - Health (pg. 10)	1	0			0		1	0
Kenya Climate Smart Agriculture Implementation Framework 2018-2027	Ministry of Agriculture, Livestock, Fisheries and Irrigation	Government - National	Ministry of Environment and Forestry, State Departments for Crop Development, Livestock, Fisheries and Aquaculture and Blue Economy, Agriculture Research and Irrigation, County Governments, private sector, civil society, academia	DFID, UNDP, FAO, NEPAD, COMESA, CGIAR CCAFS, EAC	National	Framework	FAO, UNDP	v	1		2018	2018	2027	The purpose of the Framework is to “promote climate resilient and low carbon growth sustainable agriculture that ensures food security and contributes to national development goals in line with Kenya Vision 2030’’. This will be realized through implementation of actions designed around four components...	viii	National	Kenya				1							0 (soil/fish/animal health, healthy environment)	0													0	0			0		0	0
EAC Climate Change Policy (EACCCP)	East African Community	Intergovernmental organisation/ Multilateral agency	NS	NS	Regional	Policy	NS		1		2011			The overall objective of the EAC Climate Change Policy is to guide Partner States and other stakeholders on the preparation and implementation of collective measures to address Climate Change in the region while assuring sustainable social and economic development. The Policy prescribes statements and actions to guide climate change adaptation and mitigation to reduce the vulnerability of the reg…	ii	Regional	Kenya, Uganda				1				1	1	Burundi, Rwanda, Tanzania	1	1	17	Malaria, dysentery, cholera, bilharzia, trypanosomiasis, meningitis, Malnutrition/ food insecurity, RVF, WASH, Climate sensitive water and vector borne diseases, Coping with effects of rising temperatures, Health system preparedness, HIV/AIDS epidemic	1	0	1	0	0	1	0	1	WASH, Health system preparedness, HIV/AIDS epidemic	Sectoral Approach to Mainstreaming Climate Change Adaptation in National Development Planning - Human Health	1	0			0		1	0
East African Community Climate Change Master Plan 2011-2031	East African Community	Intergovernmental organisation/ Multilateral agency	Consultation process stakeholders (governmental departments and allied instititutions, private sector, donor agencies, observers)	See organisations within country of focus	Regional	Framework	NS		1		2011	2011	2031	The purpose of the Master Plan is to provide a long-term vision and a basis for Partner States to operationalise a comprehensive framework for adapting to and mitigating climate change in line with the EAC Protocol on Environment and Natural Resources Management and with international climate change agreements. The Master Plan’s Vision is to ensure that: “The People, the Economies and the Ecosyst…	3	Regional	Kenya, Uganda				1				1	1	Burundi, Rwanda, Tanzania	1	1	82	Vector borne diseases (malaria), Water borne and sanitation-related diseases (cholera, typhoid, dysentery, parasitic worms), Food security/ malnutrition (farming populations, immunocompromised), Healthcare access, WASH, HIV/AIDS, Heat stress, Respiratory problems, Vulnerable populations (women, children)	1	1	1	0	1 (respiratory)	1	0	1	Healthcare access, WASH, HIV/AIDS	Vulnerability, Impacts and Interventions - Human Health, Sanitation and Settlements	1	0			0		1	0
The Initial National Communication for Somalia to the UNFCCC	Office of the Prime Minister, Directorate of Environment	Government - National	Federal Ministries, regional states of Puntland and Somaliland governments, Federal Departments of Agriculture, Livestock, Forestry, and Environment	UNDP (Somalia), UNEP, GEF, FAO-SWALIM, ICPAC (IGAD), GEO-ENVI Solutions International Ltd.	National	National Communication	UNDP (Somalia)	vi	1		2018			This Initial National Communication give account for the national common but differentiated responsibilities and specific national and regional development priorities, objectives and circumstances [related to climate change and environmental governance].	xiii	National	Somalia					1						1	1	181	Malaria, acute respiratory illnesses, diarrhoea, vaccine-preventable diseases, Under-5 mortality rate	1	1	0	0	1 (respiratory)	0	0	0		Somalia's Vulnerability to climate change; The Health Sector	1	1	182	Malaria, acute respiratory illnesses, diarrhoea, vaccine-preventable diseases	0		1	0
Updated Nationally Determined Contribution	Federal Government of Somalia	Government - National	Government institutions, NGOs, CBOs, private sector, academic, research institutions	NS	National	NDC	NS		1		2021			…to guide its climate change action agenda for the next almost 10 years and contribute to the global efforts to combat climate change.	2	National	Somalia					1						1	0													0	0			0		0	0
Somalia's Intended Nationally Determined Contributions (INDCs)	Office of the Prime Minister and Line Ministries and Ministry of Planning	Government - National	NS	NS	National	INDC	NS		1		2015			Somalia has prepared its INDCs in line with UN Framework Convention on Climate Change (UNFCCC) and the decision of the "Lima Call for Action" to formulate its policy, plans and mitigation and adaptation projects intended to achieve the objectives of the INDCs.	3	National	Somalia					1						0 (only 'health centres')	0													0	0			0		0	0
National Drought Plan for Somalia	Federal Government of Somalia	Government - National	Office of the Prime Minister - Directorate of Environment and Climate Change, Consultation stakeholders (government, 'other')	UNCCD	National	Action Plan	NS		1		2020			The purpose of the plan is to have a system and mechanism in place whereby Government of Somalia and relevant stakeholders can operate in order to mitigate the broad array and frequent impact of droughts in Somalia to enable the establishment of a resilient society that can withstand the drought shocks.	xi	National	Somalia					1						1	0													1	0			0		0	0
National Adaptation Programme of Action on Climate Change (NAPA)	Ministry of National Resources	Government - National	State actors, governing institutions and authorities, traditional and religious elders, pastoralists and agro-pastoralists, youth, women, NGOs, academia, private sector	UNDP	National	Action Plan	GEF	3	1		2013			The National Adaptation Programme of Action (NAPA) is a first step toward articulating and implementing a nationwide strategy that addresses the impacts of climate change across Somalia.	10	National	Somalia					1						1	1	39	Disease outbreaks, Waterborne disease epidemics, Health information dissemination, WASH	1	0	0	0	0	0	0	1	Health information dissemination, WASH	Adaptive Capacities and Coping Mechanisms - Human Health	1	0			0		1	0
Somalia National Climate Change Policy (2020 - updated 2023)	Ministry of Environment and Climate Change	Government - National	Federal line ministries, federal member states, CSOs, international & inter-governmental organisations	UNDP, GEF	National	Policy	NS		1		2023			The NCCP will guide national response measures in addressing the impacts of climate change. The objectives of the policy is to promote and strengthen the implementation of adaptation and disaster risk reduction measures to reduce vulnerability to climate change. The policy also aims to promote investments in climate resilient and low-carbon development pathways in all economic activities.	13	National	Somalia					1						1	1	22; 41	Climate-sensitive infectious diseases (foodborne, waterborne, vector-borne), Malnutrition, Respiratory disease (asthma, pneumonia), Illness from heat (pg. 22-23); Diarrhoeal disease (cholera outbreaks), WASH, Malnutrition (pg. 41)	1	1	1	0	1 (respiratory)	1	0	1	WASH	Impact of Climate Change in Somalia - Impact on Health; Social Dimension of Climate Change - Health	1	0			0		1	0
Uganda's Intended Nationally Determined Contribution (INDC)	Ministry of Water and Environment	Government - National	NS	NS	National	INDC	NS		1		2015			Uganda is submitting its Intended Nationally Determined Contribution in compliance with Decision 1/CP.19 ...and as elaborated in Decision 1/CP.20 ...premised on the Convention and guided by its principles.	2	National	Uganda								1			1	0													1	0			0		0	0
Uganda National Climate Change Policy	Ministry of Water and Environment	Government - National	NGOs, community-based organisations, private sector associations, local governments, academia, governmental ministries, departments and agencies, development partners (national/international NS), Multi-stakeholder Technical Working Group	NS	National	Policy	Royal Danish Embassy, Belgium Technical Cooperation, UK DFID, World Bank	iv	1		2015			This National Climate Change Policy (NCCP) is Uganda’s integrated response to climate change. It has been prepared and designed within the context of the country’s vision and national development priorities; it provides a clearly defined pathway for dealing with the challenges of climate change within the socio-economic context of Uganda, and looks ahead to the opportunities and benefits of a gre…	v	National	Uganda								1			1	1	23	Disease spread, Malaria, Cholera and diarrhoea, HIV/AIDS, Nutrition, Respiratory tract infections	1	0	1	0	1 (respiratory)	0	0	1	HIV/AIDS	Adaptation - Sector-Specific Priorities - Health	1	0			0		1	0
Updated Nationally Determined Contribution (NDC)	Ministry of Water and Environment	Government - National	Ministry of Finance, Planning and Economic Development, National Planning Authority, civil society, National Climate Change Advisory Committee	EMLI Uganda, PELUM Uganda, UNDP, UK FCDO, GIZ, IRENA, UNEP, Red Cross Red Crescent Climate Centre, IUCN, ICLEI Africa, NAP Global Network, IOM, WWF (Uganda), Climate Action Network (Uganda), ENR CSO Network [technical and financial support]	National	NDC	UNDP, UK FCDO,GIZ, IRENA, UNEP, Red Cross Red Crescent Climate Centre, IUCN, ICLEI Africa, NAP Global Network, IOM, WWF (Uganda), Climate Action Network (Uganda), ENR CSO Network, EMLI Uganda, PELUM Uganda [technical and financial support]	ii	2	NDC1 (URL not found)	2022			The updated NDC contains information on national circumstances such as the geography, climate, and greenhouse gas (GHG) emissions profile; information on social and economic trends (population, urbanization, agriculture, forestry, water, wetlands, and energy); and policy, legal, and institutional framework.	iii	National	Uganda								1			1	1	24 (table format)	Climate sensitive health hazards (NS), Health infrastructure and system, WASH	0	0	0	0	0	0	0	1	Climate sensitive health hazards (NS), Health infrastructure and system, WASH	Priority Adaptation Actions for Health Sector - Sector: Health	0	0			0		0	0
Uganda's Third National Communication to the UNFCCC	Ministry of Water and Environment	Government - National	Task Force members, National Climate Change Advisory Committee, Government Ministries, Departments and Agencies, CSOs	NS	National	National Communication	GEF	iv	3	NC1 (https://unfccc.int/sites/default/files/resource/natcom-web.pdf); NC2 (https://unfccc.int/documents/144886)	2022			...Uganda’s Third National Communication to the Conference of the Parties to the United Nations Framework Convention on Climate Change. The document has been prepared in accordance with Article 4, paragraph 1, and Article 12, paragraph 1, of the UNFCCC.	iii	National	Uganda								1			1	1	153; 167	Malaria, water-borne diseases (dysentery, cholera, hepatitis A & E), vector-borne diseases, respiratory diseases, Malnutrition/ malnutrition-related illnesses (pg. 153-5)	1	0	1	0	1 (respiratory, malnutrition-related diseases)	0	0	0		Vulnerability in Key Sectors of the Economy - Vulnerability in the Health Sector; health (pg. 153); Implemented Adaptation Measures and Resilience Projects - Implemented adaptation measures, results, and mitigation co-benefits, in the Health Sector (pg. 167)	1	0			1	Livestock	1	0
Uganda's First Biennial Update Report to the UNFCCC	Ministry of Water and Environment (Climate Change Department)	Government - National	Government Ministries, Departments and Agencies, Local Governments, CSOs, national experts [see main contributors pg. iii]	Coalition of Rain Forest Nations (CfRN), Global Green Growth Institute (GGGI)	National	BUR	GEF	iii	1		2019			The country is also obligated to prepare and submit Biennial Update Reports (BURs) to the UNFCCC in accordance with decision 2/CP.17. Therefore, this report highlights information on the National Circumstances, National Greenhouse Gas Inventory which covers the Energy, Industrial Process and Product use (IPPU), Agriculture, Forest and Other Land Use (AFOLU) and Waste sectors, Mitigation actions a…	ii	National	Uganda								1			1	0													1	0			0		0	0
The Uganda Green Growth Development Strategy 2017/18-2030/31	Government of Uganda	Government - National	National Planning Authority, Ministry of Water and Environment (Climate Change Department), Ministry of Finance, Planning and Economic Development, Government Ministries, Departments and Agencies, CSOs, private sector, development partners (international/national NS) [see main contributors pg. iv]	UNDP	National	Strategy	UNDP	iv	1		2017	2017	2031	The Uganda Green Growth Development Strategy (UGGDS 2017/18 –2029/30) aims to ensure that the goals of the Uganda Vision 2040 and the NDPII 2015/16-2019/20 are attained in a sustainable manner. ...The general objective of the UGGDS is to provide guidance on priorities, strategies and governance frameworks for implementing the green growth principles within the existing development frameworks towa…	8	National	Uganda								1			1	0													0	0			0		0	0
Somalia's First Adaptation Communication to the UNFCCC	Ministry of Environment and Climate Change	Government - National	Public, private, academic, CSOs	NAP Global Network Secretariat, International Institute for Sustainable Development	National	National Communication	UK Foreign, Commonwealth, and Development Office	2	1		2022			The purpose of the AdCom is to: i) strengthen adaptation action and enhance resilience to the impacts of climate change; ii) increase the visibility and profile of adaptation globally and nationally; iii) improve learning and understanding of adaptation needs and responses throughout Somalia and the region; iv) enhance resource mobilization for adaptation action in the country; and v) provide inp…	4	National	Somalia					1						1	1	22	Infectious diseases (malaria, cholera, diarrhoea, acute respiratory infections, typhoid, measles), Malnutrition, Maternal and child health, WASH	1	1	1	0	0	0	0	1	WASH	Climate Change and Sector Impacts - Health	1	0			0		1	1
Somalia's First Biennial Update Report under the UNFCCC	Ministry of Environment and Climate Change	Government - National	Federal and state governments, private sector, academia, CSOs	UNDP	National	BUR	GEF	4	1		2022			...details information required by the country to shape its mitigation actions and policies while highlighting its needs and constraints.	5	National	Somalia					1						1	0													1	0			0		0	0
The IGAD Climate Adaptation Strategy (2023-2030)	IGAD CAEP	Intergovernmental organisation/ Multilateral agency	NS	UNHCR, GCCM, CGIAR, SAIIA, ODI, Alliance of Bioversity and CIAT, AICCRA, UNEP, Local, UNDP, FAO, IDMC, Adelphi, CHC-University of California Santa Barbara, Wangari Maathai Institute	Regional	Strategy	UNHCR	ii	1		2023	2023	2030	...the IGAD Climate Adaptation Strategy (2023-2030) provides a framework for coordinated action to address climate risks and enhance the resilience and adaptive capacities of IGAD Member States.	7	Regional	Djibouti, Eritrea, Ethiopia, Kenya, Somalia, South Sudan, Sudan and Uganda	1	1	1	1	1	1	1	1			1	1	38	Temperature-related mortality, Vulnerable populations (children <5yrs, elderly, pregnant women, immunocompromised, labourers, poor), Mosquito-borne (malaria), tick-borne and rodent-borne diseases, Dengue, Cholera, WASH, Influenza, Novel zoonotic viruses (coronaviruses, flaviviruses), Mental health conditions after extreme weather events, Health sector adaptation, Nutrition and food security, Mala…	1	1	1	1	0	1	0	1	Vulnerable populations (elderly, immunocompromised, labourers, poor), WASH, Health sector adaptation	Current Status, Challenges and Opportunities in Key Sectors - Health	1	0			0		1	0
Stocktake of Climate Change Adaptation Interventions in Ethiopia	Ministry of Planning and Development (Government of the Federal Democratic Republic of Ethiopia)	Government - National	National line ministries, private sector, CSOs	IISD	National	Report	IISD, Government of Canada, [logos pg. iii]	iii	1	Supports update of updated NDC (to be submitted 2025)	2025			The main objective of the assignment is to conduct a stocktake of the implementation of the adaptation actions in Ethiopia’s 2021 NDC and to provide support to update the adaptation sections of the updated NDC that will be submitted to the United Nations Framework Convention on Climate Change Secretariat in early 2025.	3	National	Ethiopia			1								1	1	16	Food systems, Water- and vector-borne disease (malaria, AWD, dengue, yellow fever, cholera), WASH, Women and girls	1	1	1	0	0	0	0	1	WASH	Progress on Implementation of NDC Actions - Health Sector	1	0			0		1	0
Afar National Regional State Programme of Plan on Adaptation to Climate Change	Afar National Regional State	Government - Local	Regional task team (Agriculture and Rural Development Bureau, Agro-pastoral Research Institute, Semera University), Federal task team (Forum for Social Studies, Pastoral Community Development Project, Pastoralist Forum Ethiopia, Support for Sustainable Development, Forum for Environment), Environmental Protection Authority	NS	Sub-national	Report	Environmental Protection Authority (Federal Democratic Republic of Ethiopia)	i	1		2010			This report aims to examine the Afar pastoralists’ vulnerability to climate change, assess local and institutional adaptation strategies and technologies, and document best practices and existing institutional arrangements for adapting to climate change in the Region. It concludes by providing a list of suggested adaptation measures and strategies to guide future climate change interventions.	4	Sub-national	Ethiopia			1								1	1	31; 39; 47	Vector and water borne diseases (malaria), Food insecurity/ nutrition, Schistosomiasis, Heat-related mortality and morbidity, Climate-sensitive infectious diseases, HIV/AIDS, Health service access and infrastructure/ resources (pg. 31); Health sector inadequate adaptive capacity (pg. 39); WASH, water borne diseases (women and children) (pg. 47)	1	1	1	0	0	1	0	1	HIV/AIDS, Health service access and infrastructure/ resources, Health sector inadequate adaptive capacity	The vulnerable sectors to climate change in Afar Regional State - Health sector (pg. 31); Adaptive Capacity of Health sector - Human Health (pg. 39); Addressing climate change impacts - Human health and water supply (pg. 47)	1	1	21	Malaria, TB, watery diarrhoea, water and vector borne diseases	1	Livestock	1	0
Ethiopia climate-smart agriculture roadmap 2020-2030	Ministry of Agriculture	Government - National	NS	CGIAR Research Program on Climate Change, Agriculture, and Food Security (CCAFS), International Maize and Wheat Improvement Center, Alliance of Bioversity and the International Center for Tropical Agriculture, International Center for Agricultural Research in the Dry Areas, Farm Africa, FAO, World Bank, ILRI, International Crops Research Institute for the Semi-Arid Tropics, International Water Ma…	National	Roadmap	CGIAR Research Program on Climate Change, Agriculture, and Food Security (CGIAR Trust Fund and CGIAR Donors)	ii	1	Informed by CRGE strategy	2020	2020	2030	The roadmap aims to strengthen the role of the Ministry of Agriculture (MoA) in addressing vulnerabilities facing the agriculture sector under changing climatic conditions by institutionalizing climate-smart agriculture.	2	National	Ethiopia			1								1	0													0	0			1	Livestock	0	0
National REDD+ Strategy (2018-2030)	Ministry of Environment, Forest and Climate Change	Government - National	Local, regional and national stakeholders, National REDD+ Strategy Task Force	World Bank, UN-REDD, CIFOR	National	Strategy	World Bank	2	1		2018	2018	2030	This document presents the National REDD+ Strategy which has been prepared taking into consideration the ambitious actions required in the forest sector to achieve national goals. It focuses on maintaining and conserving existing natural forests, while making large- scale intervention in forest rehabilitation in degraded highlands, while supporting livelihoods of local communities in improved for…	11	National	Ethiopia			1								1	0													0	0			0		0	0
Somalia's National Adaptation Plan (NAP) Framework	Office of the Prime Minister, Directorate of Environment and Climate Change	Government - National	Federal government institutions, federal member states, civil society, academia, private sector, development partners	IISD, UNDP, UNEP	National	Framework	IISD	iii	1		2022			The purpose of this NAP Framework is to guide Somalia in developing, coordinating and implementing various policies, plans and strategies, as well as legislation, that will help the country address its medium- and long-term adaptation needs, while aligning these actions with the country’s development and continued progress toward peace and stability. Specifically, the objectives of the NAP Framew…	v	National	Somalia					1						1	0													1	0			0		0	0
Kenya - World Bank Group Country Climate and Development Report	World Bank	Intergovernmental organisation/ Multilateral agency	Government of Kenya institutions, academia, civil society, private sector, development partners	Industrial Economics, Inc, Cadasta Foundation, Anchor Environmental, Dalberg - Kenya, Jacob's Ladder	Global	Report	World Bank	vii	1		2023			The Kenya Climate Change and Development Report (CCDR) presents a set of priority action areas for the government to achieve its development and growth objectives in a climate-informed manner. The action areas are aligned with Kenya’s NDC and place the country on a path toward net zero by 2050.	1	National	Kenya				1							1	1	15; 34	Vector- and waterbone diseases, malaria, dengue, respiratory illnesses, heat-related illness, mental health, direct injuries and deaths due to extreme weather events, health of children/women/elderly (pg. 15); Climate-informed and resilient health system (pg. 34)	1	1	1	1	1 (respiratory)	1	1	1	WASH, climate-responsive health service	Climate change is expected to increase the incidence of certain diseases (pg. 15); Ensure climate-proof universal access to basic services - Universal coverage in a resilient health system (pg. 34)	1	1	15	Vector- and waterbone diseases, malaria, dengue	0		0	0
Ethiopia - World Bank Group Country Climate and Development Report	World Bank	Intergovernmental organisation/ Multilateral agency	Ministry of Planning and Development, Ministry of Finance, Ministry of Agriculture, Ministry of Health, Ministry of Industy, Ministry of Transport and Logistics, Ministry of Urban and Infrastructure, Ministry of Water and Energy, Ethiopian Road Administration	NS	Global	Report	CSF, CIF, GPS, PROGREEN-funded Biodiversity, Ecosystem-based Landscape Assessment initiative	9	1		2023			The Ethiopia Country Climate and Development Report (CCDR) aims to support Ethiopia’s plans to achieve its development goals within the context of a changing climate. By quantifying the likely economic impacts of climate change on the economy between now and 2050, the report highlights the measures that the GoE needs to prioritize to prepare for these impacts and adapt to them most effectively, w…	11	National	Ethiopia			1								1	0													1	0			0		0	0
Tharaka Nithi County, Climate Change Action Plan 2023-2028	Tharaka Nithi County Government	Government - Local	County Climate Change Board, Technical Working group, NEMA, KFS, NDMA, Kenya Meterological Department, NGOs, Ward Climate Change Planning Committee, locational climate change committees, County Climate Change Unit	NS [logos on title page]	Sub-national	Action Plan	NS		1		2023	2023	2028	The purpose of the CCAP as stipulated in the Climate Change Act, 2016 is to guide the County towards the achievement of low carbon climate resilient sustainable development; to set out actions for mainstreaming climate change responses into sector functions; for adaptation to climate change; for mitigation against climate change; to specifically identify all actions required as enablers to climat…	14-15	Sub-national	Kenya				1							1	1	50	Heat-related illnesses, Respiratory problems, Infectious diseases in women and children, WASH, Waterborne diseases, Malnutrition, Vectorborne diseases	1	1	1	0	1 (respiratory)	1	0	1	WASH	Priority County Climate Change Areas - Climate Change Priority Action 5: Health, Sanitation and Human Settlements	1	0			0		1	0
Mombasa County Climate Change Policy	County Government of Mombasa (Department of Environment, Waste Management and Energy)	Government - Local	COMRED, national government institutions, County departments, civil society, private sector, academia, local communities	African Group of Negotiators Experts Support team, WIOMSA	Sub-national	Policy	WIOMSA	iii	1		2021			The current situation in nine sectors namely; water resources, biodiversity, sea level rise and coastal storms, health services, blue economy, waste management, built environment, energy and transport has been discussed. The policy outlines responses the county government will put in place in the next five years to address the identified challenges across the nine sectors. Implementation framewor…	ii	Sub-national	Kenya				1							1	1	10; 19	Health system adaptation/ socio-economic aspects (pg. 10); Vulnerable populations (children, elderly, pregnant women, immunocompromised), Extreme climate impacts on physical, social & psychological health, WASH, Climate related diseases (Chikungunya) (pg. 19)	1	1	0	1	0	0	0	1	Health system adaptation/ socio-economic aspects, Vulnerable populations (elderly, immunocompromised), Extreme climate impacts on physical, social & psychological health, WASH	Socio-economic aspects - Health (pg. 10); Enhancing Adaptation and Building Resilience of Mombasa County - Health (pg. 19)	1	0			0		0	0
Kwale County Climate Change Action Plan 2023-2027	Kwale County Government	Government - Local	County Environment Committee, National Government, NGOs, County Climate Action Plan Taskforce, Environmental Consultants	NS	Sub-national	Action Plan	NS		1		2023	2023	2027	The CCCAP 2022-2027 is consequently a tool that aims to galvanize, fund-raise and mainstream the proposed climate change actions into the county sectoral plans to provide for a climate resilient County to achieve the provisions of the Kenya Constitution 2010.	ix	Sub-national	Kenya				1							1	1	23	Death and illnesss from extreme weather events, Vector-borne disease (malaria), Waterborne diseases, WASH	1	0	0	0	0	0	1	1	WASH	Priority Climate Change Actions - Health, sanitation and human settlements	1	0			0		1	0
[Kilifi] County Climate Change Action Plan 2023-2027	County Government of Kilifi (Department of Water, Environment, Forestry, Climate change, Natural Resources and Solid waste management)	Government - Local	Technical Working Group (Department of Water, Environment, Forestry, Climate change, Natural Resources and Solid Waste Management), county line Departments (Agriculture, Livestock & Fisheries, Finance & Economic Planning, Health, Gender, Youth & Sports, Energy, and Tourism), NEMA, NDMA, KFS, KWS, CFCU, Nature Kenya, Kilifi Platform for Climate Governance, Ward Climate Change committees, youth gro…	Action Aid, World Vision, Arid Lands Information Network, VSO	Sub-national	Action Plan	NS		1		2023	2023	2027	This plan details the analysis of climate hazards, vulnerabilities and capacities within the community. It provides detailed hazard profile from the historical data gathered from the community members engaged. The plan also discusses the impacts of climate change on key sectors of the economy, among others, water and sanitation, health, infrastructure, tourism, forestry and energy, education, tra…	9	Sub-national	Kenya				1							1	1	42 (table format)	Preventive and promotive health services (nutrition, disease detection and control, pregnant women and children, insecticide treated nets, WASH, child health services)	1	1	1	0	0	0	0	1	Preventive and promotive health services (WASH, child health services)	Sectorial Climate Change Action Priorities - Health	1	0			0		1	0
Taita Taveta County Climate Change Action Plan 2023-2027	County Government of Taita Taveta (Department of Water, Sanitation, Environment, Climate Change and Natural Resources)	Government - Local	Technical Working Group (pg. iv), private sector, academia, civil society, government agencies	NS	Sub-national	Action Plan	World Bank, Government of Denmark, Government of Sweden, GoK (FLLOCA program)	iii	1		2023	2023	2027	Aligned with national and global climate change goals, the CCCAP outlines strategic actions to mitigate and build resilience to the impacts of climate hazards and enhance sustainable low carbon climate resilient development.	x	Sub-national	Kenya				1							1	1	42	Malaria, Vector-borne diseases, Pregnant women and children <5yrs, Vulnerable populations (urban poor - vulnerable to extreme climate events)	1	1	0	0	0	0	1	1	Vulnerable populations (urban poor - vulnerable to extreme climate events)	Priority Climate Actions - Climate Change Priority 5: Health, Sanitation and Human Settlements Priority Climate Change Actions (NCCAP 2018-2022)	1	0			0		0	0
Garissa County Climate Change Action Plan 2023-2028	County Government of Garissa	Government - Local	Technical working team (pg. iii), government agencies, departments & institutions, NGOs, community-based organisations, civil society groups, communities	WFP, World Bank (FFLOCA program) [logos at bottom page]	Sub-national	Action Plan	NS		1		2023	2023	2028	The Garissa County Climate Change Action Plan (CCAP) is a strategic framework designed to address climate change and reduce greenhouse gas (GHG) emissions within our county. ...It provides a roadmap to enhance our resilience and adaptive capacity, aiming to minimize the risks faced by our communities.	x	Sub-national	Kenya				1							1	1	32	Climate change related diseases, WASH, health service improvement	1	0	0	0	0	0	0	1	WASH, health service improvement	Priority Climate Change Actions - Priority Area 3: Water, Health, and Sanitation	1	0			0		1	0
[Wajir] County Climate Action Plan 2023-2027	County Government of Wajir (Department of Environment and Climate Change)	Government - Local	CCCAP Task Force (pg. ii), County Departments (Environment, Energy and Climate Change, Agriculture, Livestock and Fisheries, Decentralised Unit, Water Services, Finance and Economic Planning, Lands and Information Communication Technologies), KFS, NDMA, KMD, civil society organisations, communities	WFP	Sub-national	Action Plan	World Bank (FLLOCA program), WFP	i	1		2023	2023	2027	The Wajir County Climate Change Action Plan presents a strategic framework for addressing the challenges and opportunities posed by climate change in our county. This executive summary provides a condensed overview of the plan, highlighting its key objectives, priority sectors, and recommended interventions.	x	Sub-national	Kenya				1							1	1	49	Heat-related illness (heat exhaustion, heatstroke, death), Injury and death related to extreme climate events, Malnutrition/ food insecurity, Vector borne diseases, WASH, Respiratory conditions due to poor air quality	1	0	1	0	1 (respiratory)	1	1	1	WASH	Priority County Climate Change Actions - Climate Change Priority 5: Health, Sanitation and Human Settlements	1	1	7	Cholera, Measles, Kala-azar [visceral leishmaniasis], RVF, COVID19	1	Livestock	1	1
Murang'a County Climate Change Action Plan 2023-2027	Murang'a County Government (Environment and Climate Change Department)	Government - Local	County FLLOCA secretariat, County FFLOCA Technical Working Group, Ward Members of County Assembly, Ward Climate Change Planning Committees	[logo title page]	Sub-national	Action Plan	World Bank (FLLOCA program)	title page	2	Murang’a County Climate Change Action Plan 2019-2022 (URL not found)	2023	2023	2027	Murang’a County Climate Change Action Plan (MCCCAP) 2022-2027 is a five-year plan to steer Murang’a climate change action.	iv	Sub-national	Kenya				1							1	1	17 (table format); 42 (table format)	Disease incidence and re-emergence (malaria, vaccine programmes, childhood illness, environmentally related communicable diseases, nutrition) (pg. 17, 42)	1	1	1	0	1 (NS)	0	0	0		Climate Change in Murang'a County CIDP - Public Health and Sanitation (pg. 17); Identification of strategic climate action priorities in the PCRA - Public Health and Sanitation (pg. 42)	1	0			1	Livestock	1	0
Bungoma County Climate Change Action Plan 2023-2027	County Government of Bungoma	Government - Local	National Treasury's FFLOCA program Implementation Unit, Technical Working Group (Departments of Agriculture, Health, Water, Kenya Forest Service, Kenya Meterological Department, Public Participation, academia, CSOs), Directorate of Climate Change, Ward Climate Change Planning Committees, Members of the County Assembly, community	GIZ	Sub-national	Action Plan	World Bank (FLLOCA program), National Treasury, County Government of Bungoma	iii	1		2023	2023	2027	Bungoma County Climate Change Action Plan is a framework to provide a roadmap for coordination and implementation of community prioritized resilience investments. The main objective of this climate change Action Plan is to guide planning, identification of priority areas, budgeting, coordination and implementation of climate action in Bungoma County.	iv	Sub-national	Kenya				1							1	0													1	0			0		0	0
Busia County Climate Change Action Plan 2023-2027	County Government of Busia	Government - Local	Technical Working team, County Climate Change secretariat, key stakeholders, faith based organisations, community based organizations	NS [logos title page]	Sub-national	Action Plan	World Bank (FLLOCA program)	14	1		2023	2023	2027	The County Climate Change Action Plan, 2023-2027 is a framework for coordinating prioritization and implementation of community resilience investments. ...This Action plan proposes response strategies for climate risks and their impacts identified during the Participatory Climate Risk Assessment in the County.	14	Sub-national	Kenya				1							1	1	29 (table format)	Climate-resilient health infrastructure, Public health and disease monitoring and surveillance systems for climate-sensitive diseases and health conditions, Increase health system preparedness to effects of climate change	1	0	0	0	0	0	0	1	Climate-resilient health infrastructure, Increase health system preparedness to effects of climate change	Priority County Climate Change Actions - Other related sectors - Health	1	0			0		1	0
The County Climate Change Action Plan (2023-2027) for Elgeyo Marakwet County	County Government of Elgeyo Marakwet	Government - Local	Climate Change Committees at ward levels, Kenya Meterological Department, NEMA, Kenya Red Cross Society, CSOs, Elgeyo Marakwet County Assembly, County Assembly Sectoral Committee on Water, Environment and Climate Change, Technical Working Group	GIZ, [logos on title page]	Sub-national	Action Plan	World Bank (FLLOCA program)	ii	1		2023	2023	2027	EMC CCAP 2023-2027 aims at mitigating climate change in county development agendas through mainstreaming and furthering implementation of national action plans. It also acts as a bridge between the county and national government entities and development for collaborations and partnerships.	xv	Sub-national	Kenya				1							1	0													1	0			0		0	0
Embu County Climate Change Action Plan 2023-2027	Embu County Government	Government - Local	Taskforce members, Thematic working groups, academia (University of Embu), national government agencies, county government departments, civil society, private sector, faith-based organisations, County Assembly, women's groups, youth groups, minority groups, NDMA, KALRO, TARDA, KFS, WRMA, Nature Kenya	GIZ, Farm Africa	Sub-national	Action Plan	NS		1		2023	2023	2027	The Embu County Climate Change Action Plan (ECCCAP) for the period 2023-2027 aims to enable Embu County to take significant steps to combat the effects of climate change and enhance the resilience of Embu County's communities and residents.	xi	Sub-national	Kenya				1							1	0													1	0			0		0	0
Homa Bay County Climate Change Action Plan 2023-2027	County Government of Homa Bay	Government - Local	Technical Working Group, County Climate Change Steering Committee, County Climate Change Technical Committee, Ward Climate Change Committee Members, School of Agricultural and Food Sciences (JOOUST)	NS [logos on title page]	Sub-national	Action Plan	World Bank (FLLOCA program)	xi	1		2023	2023	2027	The action plan will guide [county] climate change actions and investments for the next five years. ...The action plan has synthesized the findings of the participatory climate risk assessment and categorized the required actions into six major priority areas of action with specific strategic objectives and key performance indicators.	xi-xii	Sub-national	Kenya				1							1	1	28; 50 (table format)	Malaria, vector-borne diseases, WASH, Vulnerable populations (urban poor), HIV, Nutritional-related diseases (including NCDs) (pg. 28 & 50)	1	0	1	0	1 (nutrition-related)	0	0	1	WASH, Vulnerable populations (urban poor), HIV	Priority Climate Change Actions - Health, Sanitation and Human Settlements (pg. 28); Implementation Matrix - Priority Action Area 6: Health, Sanitation & Human Settlements (pg. 50)	1	0			0		0	0
[Kajiado] County Climate Change Action Plan (CCCAP) 2023-2027	County Government of Kajiado (Department of Environment, Natural Resources and Climate Change)	Government - Local	NS	NS [logos on title page]	Sub-national	Action Plan	NS		1		2023	2023	2027	The Kajiado County Climate Change Action Plan (CCCAP) is a comprehensive and strategic roadmap that outlines the county's vision, objectives, and actions to address the challenges and opportunities posed by climate change. Developed through a participatory process, the CCCAP is designed to guide the county government, stakeholders, and communities in adapting to climate change, reducing greenhous…	6	Sub-national	Kenya				1							1	1	20; 49 (table format)	Heat-related illnesses (heatstroke, dehydration), Vector-borne diseases (malaria, dengue), Waterborne diseases (pg. 20); Vector-borne diseases, WASH (pg. 49)	1	0	0	0	0	1	0	1	WASH	Climatic Change Impact - Human Health Risks (pg. 20); Actions for Mitigation and Adaptation to Climate Change - Health, Sanitation and Human Settlements (pg. 49)	1	0			0		0	0
[Kakamega] County Climate Change Action Plan 2023-2027	County Government of Kakamega	Government - Local	Multisectoral Task Team [pg. iii]	NS	Sub-national	Action Plan	NS		1		2023	2023	2027	KCCCAP seeks to provide mechanisms and measures to achieve low carbon climate resilient development, in a manner that prioritizes adaptation, and recognizes the essence of enhancing the climate resilience.	viii	Sub-national	Kenya				1							1	1	35; 68 (table format)	Vector and water borne diseases (respiratory, malaria, diarrhoea), WASH, Malnutrition (pg. 35 & 68)	1	0	1	0	0	0	0	1	WASH	Climate Change Priority 5: Health, Sanitation and Human Settlements (pg. 35); Implementation Matrix for KCCCAP 2023-2027 - Health, Sanitation and Human Settlements (pg. 68)	1	0			0		1	0
Kericho County Climate Change Action Plan (KCCAP) 2023-2027	County Government of Kericho (Department of Water, Energy, Environment, Forestry and Natural Resources)	Government - Local	Technical Working Group, Sustainability & Resilience Think LLP, Kenya Meterological Department, Ward Climate Change Planning Committees [pg. 4]	NS [logos on title page]	Sub-national	Action Plan	World Bank (FLLOCA program)	10	1		2023	2023	2027	The Kericho County Climate Change Action Plan (KCCCAP) presents a climate change impact outlook and climate action for Kericho County.	11	Sub-national	Kenya				1							1	1	40 (table format)	Vector- and water-borne diseases (malaria, cholera), Pollution-related illnesses	1	0	0	0	1 (pollution-related)	0	0	0		Priority County Climate Actions - Sector 5: Health	1	0			0		1	0
Kiambu County Climate Change Action Plan 2023-2027	Country Government of Kiambu (Department of Water, Environment, Energy and Natural Resources)	Government - Local	National government, private sectors, community, FLLOCA programme implementation unit (National Treasury and Economic Planning), County Assembly Committee on Water, Environment, Energy and Natural Resources, County Climate Change Unit, Technical working group (vi-vii; departments of Administration and Public Service, Finance, ICT and Economic Planning, Water, Environment, Energy and Natural Resou…	NS [logos on title page]	Sub-national	Action Plan	World Bank (FLLOCA program), SIDA, DANIDA	iv	1		2023	2023	2027	The Kiambu County Climate Change Action Plan (KCCCAP) 2023- 2027, which is aligned with the County’s Development Integrated Plan (CIDP) 2023-2027) is the first 5-year sectoral plan in the county that will guide the county’s responses to the impacts of climate change and assist the county transit to a low carbon development pathway.	iii	Sub-national	Kenya				1							1	0													1	0			0		0	0
Kirinyaga County Climate Change Action Plan 2023-2027	Country Government of Kirinyaga (Department of Environment, Energy, Climate Change, Natural Resources, Water and Irrigation)	Government - Local	County Executive Committee, Technical working group [vii-viii], community, CSOs, community-based organisations, national and county government departments, private sector, vulnerable/marginalised groups, National Treasury	NS [logos on title page]	Sub-national	Action Plan	NS		1		2023	2023	2027	Kirinyaga County Climate Change Action Plan (KCCCAP) 2023-2027 is a five year plan to steer Kirinyaga’s climate change action.	xvii	Sub-national	Kenya				1							1	1	43	Malaria and vector-borne diseases, Children <5yrs and pregnant women, Cholera	1	1	0	0	0	0	0	0		Priority County Climate Change Actions - Health and Sanitation	1	0			0		1	0
Kisii County Climate Change Action Plan 2023-2027	Kisii County Government	Government - Local	Technical Working Group (national government, county government, CSOs), Directorate of climate change, Kisii County assembly	NS	Sub-national	Action Plan	World Bank (FLLOCA program)	6	1		2023	2023	2027	The Kisii County Climate Change Action Plan (2023-2027), seeks to provide mechanisms and measures to achieve low carbon climate resilient development, in a manner that prioritizes adaptation, and recognizes the essence of enhancing the climate resilience.	20	Sub-national	Kenya				1							1	1	57	Food insecurity, Stress/ mental illness (associated with natural disasters & food insecurity), Vulnerable groups (women and girls)	0	0	1	1	0	0	0	1	Vulnerable groups (women and girls)	Policy Environment - Addressing the social impacts of climate change such as gender, migration and human health	1	0			0		1	0
Kisumu County Climate Change Action Plan 2023-2027	County Government of Kisumu	Government - Local	Technical team [pg. 3], Thematic Working Groups, national and local climate change experts, Ward Climate Change Planning Committees, community, county technical staff, National Government, civil society, academia, women's groups, youth groups, marginalised/minority groups, private sector	NS [logos on title page]	Sub-national	Action Plan	World Bank (FLLOCA program)	title page	1		2023	2023	2027	The Kisumu County Climate Change Action Plan (KCCCAP 2022-2027) is a five-year plan to drive the County’s climate change action.	3	Sub-national	Kenya				1							1	1	19; 46	Vector- and water-borne diseases (malaria, cholera) (pg. 19)	1	0	0	0	0	0	0	0		Background and Context - Health Sector - Historical and current climatic risks on health (pg. 19); County Priority Climate Change Actions - Sector: Health, Sanitation and Social Protection (pg. 46)	1	0			1	Livestock	1	0
Laikipia County Climate Change Action Plan 2023-2027	County Government of Laikipia	Government - Local	Technical departments, County Government agencies, climate change Committees, Task Force [pg. 3]	NS	Sub-national	Action Plan	NS		1		2023	2023	2027	The Laikipia County Climate Change Action Plan (NCCCAP) 2023–2027 was developed with the intention of ensuring that the County is capable of providing quality, sustainable, and affordable services while taking climatic risks and vulnerabilities into consideration. It also aims to increase community participation, ensure that climate actions are implemented in a way that is inclusive and that bene…	10	Sub-national	Kenya				1							1	1	68 (table format)	Community health systems, Injury, morbidity & mortality attributed to climate change, Food and water-borne diseases, Vector-borne diseases, Malnutrition, Health infrastructure, Infant mortality	1	1	1	0	0	0	1	1	Community health systems, Health infrastructure	Implementation Matrix - Summary of Priority Climate actions - Priority 6: Health	1	0			1	Livestock	1	0
Lamu County Climate Change Action Plan (CCCAP) 2023-2027	County Government of Lamu	Government - Local	Nature Kenya, Kenya Red Cross Society, Lamu Environment Foundation, County Multi Sectoral technical working group [pg. 4]	USAID (Kenya), Wetlands International	Sub-national	Action Plan	NS		1		2023	2023	2027	The County Climate Change Action Plan (CCCAP) will provide a five-year road map for addressing climate change impacts within Lamu County.	13	Sub-national	Kenya				1							1	1	67	Ailments due to pollution, WASH, Health infrastructure, Disease	1	0	0	0	1 (pollution-related)	0	0	1	WASH, Health infrastructure	Priority Climate Change Actions - Objective 5: Health, Sanitation and Human Settlements	1	0			0		0	0
Machakos County Climate Change Action Plan 2023-2027	Machakos County Government (Department of Water, Irrigation, Environment and Climate Change)	Government - Local	MI Links Limited, County Executive Committee Members, County Administration, Health, Education, Social Welfare and Infrastructure [NS if departments], Technical working group [pgs. 6-7]	NS [logos on title page]	Sub-national	Action Plan	NS		1		2023	2023	2027	The County Climate Change Action Plan (CCCAP) 2021-2026 seeks to align the Machakos County Government development goals with the National Climate Change Action Plan (NCCAP) 2018-2022 by providing mechanisms and measures to achieve low carbon climate resilient development, in a manner that prioritizes adaptation, and recognizes the essence of enhancing the climate resilience of vulnerable groups, …	4	Sub-national	Kenya				1							1	1	56	Malaria, waterborne and respiratory diseases, Infant mortality, Malnutrition, Thermal stress, Death/injury in floods and storms, Acute respiratory infections, WASH	1	1	1	0	0	1	1	1	WASH	Priority Climate Change Actions - Climate Change Priority 3: Health, Sanitation and Human Settlements	1	0			0		1	0
Makueni County Environment and Climate Change Policy 2021	Government of Makueni County	Government - Local	County Executive Committee, Departments of Lands, Urban Development, Environment and Climate Change, national government agencies, communities, ADA Consortium	NS	Sub-national	Policy	NS		1		2021			This policy aims to provide a holistic framework to guide the management of the environment, natural resources and address issues faced by Makueni County due to a changing climate. It further ensures that the linkage between the environment and poverty reduction is integrated in all County government processes and institutions in order to facilitate and realize sustainable development at all leve…	2	Sub-national	Kenya				1							1	0													1	0			0		0	0
Mandera County Climate Change Action Plan 2023-2027	Mandera County Government	Government - Local	Technical working group [pg. iv]	NS [logos on title page]	Sub-national	Action Plan	NS		1		2023	2023	2027	The Mandera County Climate Change Action Plan presents a comprehensive and strategic framework for addressing the challenges and opportunities arising from climate change in the county. This plan outlines key actions, goals, and targets to build resilience, reduce greenhouse gas emissions, and promote sustainable development across various sectors.	xiv	Sub-national	Kenya				1							1	0													1	0			0		1	0
Nairobi City County Climate Action Plan 2020-2050	Nairobi City County Government	Government - Local	City departments of energy, transport and finance, Ministry of Environment and Forestry, Ministries of Transport and Energy, NEMA, KMD, SNV Kenya, CCAK, CDKN, KAM, academia, private sector, community interest groups	GIZ, SEI, UNDP, C40 Cities Climate Leadership Group, Ricardo Energy & Enviornment and Sustainable Energy Africa	Sub-national	Action Plan	NS		1		2022	2020	2050	The document presents, in a detailed and strategic structure, the efforts that Nairobi City County Government (NCCG) intends to carry out to reduce greenhouse gas (GHG) emissions and strengthen resilience and the capacity to adapt to the related climatic impacts. With this Climate Action Plan (CAP), Nairobi offers a road-map for making informed decisions and understanding where and how to achieve…	ii	Sub-national	Kenya				1							1	1	102	Waterborne diseases, Heat stroke and related illnesses, WASH, Health sector adaptation	1	0	0	0	0	1	0	1	WASH, Health sector adaptation	Climate Action Plan for Nairobi - Improving Health Standards	1	0			0		1	0
Nakuru County Climate Change Action Plan 2023-2027	Nakuru County Government	Government - Local	National government (Climate Change Directorate), Ministry of Energy, Ministry of Environment and Forestry, Ministry of Treasury and Economic planning, Kenya National Bureau of Statistics, Kenya Power and Lighting Company, Muungano Wa Wanavijiji, Sustainable Energy Access Forum Kenya	Slum Dwellers International, Arid lands Information Networks, WWF, GIZ, CoM SSA, Stockholm Environment Institute,	Sub-national	Action Plan	World Bank (FLLOCA program)	xiv	2	Nakuru County Climate Change Action Plan 2018-2022 (URL not found]	2023	2023	2027	The Nakuru County Climate Action Plan (NCCAP) is the key document that defines strategies, plans, and actions for sustainable development and low greenhouse gas (GHG) emissions and taking adaptation action. It includes measure to address climate change adaptation and mitigation action in response to current and future climate change impacts in the region.	xviii	Sub-national	Kenya				1							1	1	95	Malnutrition, vector-borne diseases (malaria), diarrhoea, heat stress, mortality due to climatic hazards (floods), cholera, health infrastructure	1	0	1	0	0	1	1	1	Health infrastructure	Sector based Climate change impacts - Health sector	1	0			1	Wildlife	1	0
Nyandarua County Climate Change Action Plan 2023-2027	County Government of Nyandarua	Government - Local	Technical Departments, County Government entities and climate change Committees	NS [logos on title page]	Sub-national	Action Plan	NS		1		2023	2023	2027	The Nyandarua County Climate Change Action Plan (NCCCAP) 2023–2027 has been developed with the aim of ensuring that the County is able to provide quality, sustainable and affordable services, considering climatic risks and vulnerabilities, ensure increased community participation and that climate actions are implemented in an inclusive manner, with benefits being equitably distributed.	14	Sub-national	Kenya				1							1	1	70 (table format)	Malaria, water-borne diseases, malnutrition, infant mortality, One Health response to outbreaks	1	1	1	0	0	0	0	1	One Health response to outbreaks	Implementation Matrix - Priority Sector 6: Health	1	0			0		1	0
Nyeri County Climate Change Action Plan 2023-2027	County Government of Nyeri	Government - Local	Technical working group [pg. iii] (County departments of Climate Change, Environment, Agriculture, Water, Trade, Public Health, Economic Planning, Lands, Geospatial Information systems, Finance and Procurement), Climate Changue Unit, FLLOCA Program Implementation Unit, Kenya National Bureau of Statistics, Red Cross (Kenya), National Council of People Living with Disabilities, National Population …	NS [logos on title page]	Sub-national	Action Plan	World Bank (FLLOCA program)	iii	1		2023	2023	2027	The Nyeri County Climate Change Action Plan (CCAP) 2023-2027 is a five-year plan to steer in climate change action in Nyeri County.	xi	Sub-national	Kenya				1							1	1	19; 51; 84 (table format)	Undernutrition, Waterborne diseases, Respiratory infections, Vulnerable groups (elderly, children, pregnant women), Heat stress, Drowning (pg. 19); Malaria, vector-borne diseases, Vulnerable groups (children <5yrs, pregnant women, immunosuppressed), mental health impacts, Malnutrition, diet-related NCDs (pg. 51)	1	1	1	1	1 (nutrition-related)	1	1	1	Vulnerable groups (elderly, children, pregnant women, immunosuppressed)	Impacts of Climate Hazards in the County - Human Health (pg. 19); Priority County Climate Change Actions - Health, Sanitation and Human Settlement (pg. 51); Nyeri County CCAP Implementation Matrix Plan - Health, Sanitation, Human Settlements (pg. 84)	1	0			0		0	0
Samburu County Climate Change Action Plan 2023-2027	County Government of Samburu (Department of Water, Environment, Climate Change, Natural Resources and Energy)	Government - Local	Technical Working Groups [pg. iii], communities, CSOs, Samburu County technical committee, Kenya Meteorological Department, Interior and National Coordination, NEMA, Kenya Forestry Services, Ministry of Agriculture, Livestock and Fisheries, National Drought Management Authority, Ministry of East Africa Community, ASALS and Regional Development	NS [logos on title page]	Sub-national	Action Plan	NS		1		2023	2023	2027	Samburu County Climate Change Action Plan 2023-2027 is a five-year plan to drive the county's climate change action.	x	Sub-national	Kenya				1							1	1	27 (table format); 11 (table format)	Violence and injuries associated with climate related hazards, nutrition, climate adaptation in health sector (pg. 27); WASH (pg. 11)	0	0	1	0	0	0	0	1	Violence and injuries associated with climate related hazards, climate adaptation in health sector, WASH	Sectoral Climate Change Actions - Sector 4: Human Health & Well being (pg. 27) ; Implementation Matrix - Health: Human Health and Wellbeing (pg. 11)	1	0			0		0	0
The Tana River County Climate Change Action Plan (2023-2027)	County Government of Tana River	Government - Local	Kenya Meterological Department, National Drought Management Authority, National Treasury, Technical Team [pg. iv], County Directorate of Climate Change	WFP	Sub-national	Action Plan	WFP, Nature Kenya, Wetland International, CISP	iv	1		2023	2023	2027	To ensure a coordinated and strategic investment of resources, the County Government of Tana River (CGTR), working with its partners has developed a County Climate Change Action Plan (CCCAP) 2023-2027. The CCCAP outlines responses the County Government will put in place in the next 5 years ensuring that the actions are mainstreamed in all sectors.	xiii	Sub-national	Kenya				1							1	1	52	WASH	0	0	0	0	0	0	0	1	WASH	Priority County Climate Change Actions - Objective 5: Health, Sanitation and Human Settlements	1	0			0		1	0
The Trans Nzoia County Climate Change Action Plan	County Government of Trans Nzoia	Government - Local	County Assembly of Trans Nzoia, Sector Working Groups, Task Force [pg. v], County Climate Change Unit, Ministry of Environment and Forestry, National Climate Change Council, National Climate Change Directorate, National Treasury, Council of Governors, County departments (Public Service Management, Agriculture, Livestock and Fisheries, Health, Finance and Economic Planning and Trade and Industry),…	NS [logos on title page]	Sub-national	Action Plan	World Bank (FLLOCA program), County Government of Trans Nzoia, GIZ	iv	1		2023	2023	2027	CCCAP 2023-2027 aims to further County‘s development goals by providing mechanisms and measures to achieve low carbon climate resilient development in a manner that prioritizes adaptation.	vii	Sub-national	Kenya				1							1	1	8	Malaria, Vulnerable groups (immunosuppressed, pregnant women, people living with disabilities, elderly, children <5yrs)	1	1	0	0	0	0	0	1	Vulnerable groups (immunosuppressed, pregnant women, people living with disabilities, elderly, children <5yrs)	Summary of Differentiated Climate exposure and Vulnerability of key groups and Livelihoods in the County - Health, Sanitation and Human Settlements	1	0			1	Human	1	0
[Uasin Gishu] Climate Change Action Plan 2023-2027	County Government of Uasin Gishu	Government - Local	Task Force [pg. iv], Subcounty and ward climate change planning committee, County Executive Committee, County Assembly, development partners [national/international NS], communities	NS [logos on title page]	Sub-national	Action Plan	World Bank (FLLOCA program), National Treasury	iii	1		2023	2023	2027	Uasin Gishu County Action Plan 2023-2027 aims to build resilience of communities and ecosystems to the effects of climate change and further sustainable development by providing mechanisms and measures to achieve low carbon climate resilient development in a manner that prioritizes adaptation and has prioritized water sector,food and nutrition security,disaster management,forestry,health and sani…	1	Sub-national	Kenya				1							1	1	38	Malaria, vector-borne diseases, water-borne diseases (cholera, dysentery, typhoid), WASH, household air pollution exposure (women and children, childhood pneumonia, COPD)	1	1	0	0	1 (respiratory)	0	0	1	WASH	Uasin Gishu County Climate Change Priorities - Climate Change Priority 5: Health, Sanitation and Human Settlements	1	0			0		1	0
Vihiga County Climate Change Action Plan, 2023-2027	County Government of Vihiga (Department of Environment, Water, Energy, Natural Resources and Climate Change)	Government - Local	National Treasury's FFLOCA Program Implementation Unit, Vihiga County Directorate of Climate Change, Task Force, County Assembly, Ward administrators, Chiefs, National Government, civil society, academia, women's groups, youth groups, private sector, communities	NS [logos on title page]	Sub-national	Action Plan	World Bank (FLLOCA program), National Treasury	3	1		2023	2023	2027	This Vihiga County Climate Change Action Plan is a framework for coordinating prioritization and implementation of community resilience investments. The main objective of this Action Plan is to guide planning, identification of priority areas, budgeting and implementation of climate action in Vihiga County.	4	Sub-national	Kenya				1							1	0													1	0			0		1	0
West Pokot County Climate Change Action Plan 2023-2027	County Government of West Pokot (Water, Environment, Natural Resources and Climate Change Department)	Government - Local	Technical task team, County Executive Committee Members, 'stakeholders, and experts', communities	NS [logos on title page]	Sub-national	Action Plan	NS		1		2023	2023	2027	The County Climate Change Action Plan is a comprehensive document that aims to guide the county towards mitigating and adapting to the effects of climate change.	11	Sub-national	Kenya				1							1	0													1	0			0		1	0
Mombasa County Climate Action Plan 2023-2050	County Government of Mombasa	Government - Local	Relevant departments, CSOs, Community based organizations, youth groups, Climate Change Unit, Kenya climate change working group	World Bank	Sub-national	Action Plan	City Climate Finance Gap Fund, Government of Germany, Government of Luxembourg	ii	2	Mombasa County Climate Change Action Plan 2020-2024 (https://www.mombasa.go.ke/wp-content/uploads/2021/10/County-Climate-Change-Action-Plan.pdf)	2023	2023	2050	The action plan is meant to guide implementation of climate change actions towards strengthening resilience towards the impact of climate change	ii	Sub-national	Kenya				1							1	0													1	0			0		0	0
[truncated: 27 more columns]

## Sheet: Acronyms
Acronym	Meaning
AFD	Action for Development
AICCRA	Accelerating Impacts of CGIAR Climate Research for Africa
ASALs	Arid and Semi-Arid Lands
CBIT-GSP	Capacity-building Initiative for Transparency - Global Support Programme
CCAFS (CGIAR)	CGIAR Research Program on Climate Change, Agriculture and Food Security
CCAK (Kenya)	Clean Cooking Association of Kenya
CCCAP	County Climate Change Action Plan
CDKN (Kenya)	Climate and Development Knowledge Network
CFCU (Kenya)	Coastal Forest Conservation Unit
CIAT	International Center for Tropical Agriculture
CIF	Climate Investment Funds
CIFOR	Centre for International Forestry Research
CISP	International Committee for the Development of Peoples
CoM SSA	Covenant of Mayors in Sub-Saharan Africa
COMESA	Common Market for Eastern and Southern Africa
COMRED (Kenya)	Coastal and Marine Resources Development
CRS (Kenya)	Catholic Relief Services
CSF	Conservation Strategy Fund
CSO	Civil society organisation
DFID	Department for International Development
EAC	East African Community
EMLI (Uganda)	Environmental Management for Livelihood Improvement
ENR CSO Network	Environment and Natural Resources- CSO Network
FAO	Food and Agricultural Organization
FLLOCA	Financing Locally-Led Climate Action
GCCM	Global Centre for Climate Mobility
GEF	Global Environment Facility
GIZ	German Agency for International Cooperation
ICLEI	International Council for Local Environmental Initiatives
ICPAC	IGAD Climate Prediction and Applications Centre
IDMC	Internal Displacement Monitoring Centre
IDRC	International Development Research Centre
IISD	International Institute for Sustainable Development
ILRI	International Livestock Research Institute
IOM	International Organization for Migration
IRENA	International Renewable Energy Agency
IUCN	International Union for Conservation of Nature
KALRO (Kenya)	Kenya Agricultural and Livestock Research Organization
KAM (Kenya)	Kenya Association of Manufacturers
KFS (Kenya)	Kenya Forests Organisation
KRCS	Kenya Red Cross Society
KWS (Kenya)	Kenya Wildlife Service
LOKADO (Kenya)	Lotus Kenya Action for Development organization
MMWCA	Maasai Mara Wildlife Conservancies Association
MOE (Ethiopia)	Ministry of Education
MOEFCC (Ethiopia)	Ministry of Environment, Forest and Climate Change
NA	Not applicable
NAP-Global	National Adaptation Plan-Global
NDMA (Kenya)	National Drought Management Authority
NDOC (Kenya)	National Disaster Operations Centre
NEMA (Kenya)	National Environment Management Authority
NEPAD	New Partnership for Africa's Development
NGO	Non-governmental organisation
NS	Not specified
NTPIU	National Treasury Program Implementation Unit
ODI	Overseas Direct Investment
PACIDA (Kenya)	Pastoralist Community Initiative and Development Assistance
PACJA	Pan African Climate Justice Alliance
PELUM	Participatory Ecological Land Use Management Association
SAIIA	South African Institute of International Affairs
SEI	Stockholm Environment Institute
SIDA	Swedish International Development Cooperation Agency
SWALIM	Somalia Water and Land Information Management
TARDA (Kenya)	Tana and Athi Rivers Development Authority
UK FCDO	UK Foreign, Commonwealth and Development Office
UN-REDD	UN- Reducing Emissions from Deforestation and forest Degradation
UNCC:Learn	UN Climate Change Learning
UNCCD	UN Convention to Combat Desertification
UNDP	UN Development Progamme
UNEP	UN Environment Programme
UNHCR	UN Refugee Agency
UNISDR (now UNDRR)	UN Office for Disaster Risk Reduction
UNWFP	UN World Food Programme
USAID	US Agency for International Development
USFS-IP	US Forest Service- International Programs
VSO	Voluntary Service Overseas
WIOMSA	Western Indian Ocean Marine Science Association
WRMA (Kenya)	Water Resources Management Authority

## Sheet: Data Item explanations
Data item	Explanation
Document ID	Randomly allocated ID (relates to PDF file name)
Organisations or institutions (within country of focus) which contributed to document (not primary affiliation) [as per acknowledgements section if available or equivalent section]	National-level contributors
Organisations or institutions (outside country of focus) which contributed to document (not primary affiliation) [as per acknowledgements section if available or equivalent section]	Regional-/Global-level contributors; NB. Added as contributor if specified as supporting document production/preparation (may not have specified if technical or financial support)
Geographic scope of primary affiliation institution(s) or organisation(s)	Categories: Global, Regional, National, Sub-national
Funding body(ies) (if stated) [based on word search 'fund*' or 'financial']	Document search terms: fund*, financial; NB. 'support' not sufficient (might be technical support) - only included if specified 'financial support'
Document primary aim(s) (as stated in executive summary or equivalent section if executive summary not available)	Copied directly from document
Document geographic scope	Categories: Regional, National, Sub-national
Reference to 'health' in document	Yes; No. Document search term: health (in relation to human health).
Dedicated health section(s)	Yes; No. 'Health' specified in document section/ chapter heading/ sub-heading (in relation to human health). Includes dedicated table with 'health' in heading).
Dedicated health section(s) - Health topic(s) specified	Direct climate-related health outcomes (WHO: https://www.who.int/news-room/fact-sheets/detail/climate-change-and-health; https://iris.who.int/bitstream/handle/10665/189951/9789241565073_eng.pdf?sequence=1 [Table 1]).
Infectious disease(s) specified/Disease name	Specified across document (doesn't need to be within dedicated infectious disease or health section(s) [if available])
All data items relating to page numbers	Page number as per document. If document doesn't have page numbers, referenced PDF file page number.
